# Supplementary material for: Identification of novel transcriptional regulators involved in macrophage differentiation and activation in U937 cells
Source: BMC Immunol. 2009 Apr 2;10:18. doi: 10.1186/1471-2172-10-18 (PMC2674038; doi:10.1186/1471-2172-10-18)
Supplement: Additional file 2 — Complete list of gene expression data (containing 20,588 features). Array fold change, sorted by LPS sample, reflects logarithmic scale upon normalization by 'stabilization method' (Weber et al. 2002). [file 1471-2172-10-18-S2.xls]

## Sheet: Sheet1
Additional file 2
Complete list of gene expression data
*Array fold change reflects logarithmic scale upon normalization by ‘stabilization method’ (Weber et al. 2002)
		Illumina array_ fold change
#ID	symbol	PMA6	PMA12	PMA24	PMA32	LPS	VitD3
NM_002983	CCL3	8.857	8.92	7.099	8.209	197.334	1.416	ENSG00000006075
NM_001001437		8.467	7.848	5.992	6.083	187.032	1.209
NM_052815	DIF2,GLY96,IER3,IEX1,IEX1L,PRG1	6.818	5.145	5.32	4.662	157.673	1.149	ENSG00000137331
NM_014220	HL6,L6,M3S1,TAAL6,TM4SF1	20.617	88.457	96.285	96.476	128.224	1.094	ENSG00000169908
NM_000594	TNFA	16.191	3.859	3	2.201	121.44	1.565	ENSG00000111956
NM_000582	BNSP,SPP1	7.609	31.064	84.092	118.128	110.85	1.008	ENSG00000118785
NM_000575	IL1,IL1A	-1.057	1.094	1.121	1.043	98.685	-1.004	ENSG00000115008
NM_001001435		1.095	-1.016	1.072	1.018	98.351	-1.004
NM_005368	MB,PVALB	4.286	27.754	90.456	110.513	96.227	7.651	ENSG00000198125
NM_001955	EDN1,PREPROENDOTHELIN1,PREPROET1	42.919	22.901	21.246	22.875	85.416	1.017	ENSG00000078401
NM_000584	CXCL8,IL8	3.741	4.22	3.685	2.583	82.933	2.321	ENSG00000169429
NM_000576	IL1,IL1B	1.438	3.072	2.931	2.6	75.166	1.138	ENSG00000125538
NM_021006	CCL3L1,LD78,SCYA3L1	2.399	2.014	1.528	1.509	71.225	1.164
NM_002928	RGS16,RGSR,HRGSR	1.95	2.135	2.106	2.025	59.099	-1.142	ENSG00000143333
NM_004591	CCL20	-1.073	-1.027	-1.011	1.155	47.625	1.105	ENSG00000115009
NM_002167	ID3	1.758	3.395	11.895	6.178	38.908	2.749	ENSG00000117318
NM_002423	MMP7	1.944	2.703	29.914	61.397	36.468	-1.377	ENSG00000137673
NM_005461	MAFB	5.605	4.149	3.324	3.202	35.831	1.162	ENSG00000179050
NM_021796	PLAC1	1.846	11.821	34.572	39.135	34.256	-1.117	ENSG00000170965
NM_001005474		2.128	2.016	2.597	3.295	33.729	-1.248
NM_006290	A20,TNFA1P2,TNFAIP3,TNFAIP1	3.623	2.701	2.287	2.65	31.531	-1.424	ENSG00000118503
NM_025195	TRIB1	3.18	5.626	3.837	3.343	31.388	-1.028	ENSG00000173334
NM_000600	IL6	1.559	2.877	3.679	2.506	29.876	2.116	ENSG00000136244
NM_002922	RGS1	15.912	25.615	28.554	25.958	29.859	-1.079	ENSG00000090104
NM_000399	EGR2,KROX20	6.531	6.29	5.271	4.876	27.317	1.05	ENSG00000122877
NM_001565	CXCL10	1.386	1.538	7.524	12.602	23.393	-1.044	ENSG00000169245
NM_025079		1.063	-1.391	-1.045	1.185	22.528	-1.045	ENSG00000163874
NM_002658	PLAU,UPA,URK,ATF	-1.097	1.197	1.301	1.529	19.879	-1.007	ENSG00000122861
NM_001706	BCL5,BCL6,BCL6A,LAZ3,ZBTB27,ZNF51	7.083	8.334	7.605	7.635	19.52	1.609	ENSG00000113916
NM_000265	NCF1,NOXO2,P47PHOX	3.356	11.196	18.602	20.967	17.825	3.751	ENSG00000182487
NM_001165	AIP1,API2,BIRC3,CIAP2,HAIP1,HIAP1,MALT2,MIHC,RNF49	2.128	1.948	3.246	4.56	17.141	-1.267	ENSG00000023445
NM_000201	CD54,ICAM1	2.453	2.473	2.018	1.798	17.121	1.282	ENSG00000090339
NM_006732	FOSB	3.333	1.826	1.004	1.013	16.821	1.084	ENSG00000125740
NM_002981	CCL1	1.02	1.698	2.956	2.792	16.79	-1.202	ENSG00000108702
NM_004418	DUSP2,PAC1	1.058	1.07	-1.254	-1.492	16.688	1.329	ENSG00000158050
NM_002089	CXCL2	2.141	1.36	1.176	-1.427	16.546	1.114	ENSG00000081041
NM_025113	C13ORF18	2.476	4.729	6.692	5.275	14.814	1.298	ENSG00000102445
NM_002543	LOX1,OLR1,SCARE1	-1.018	-1.024	1.027	1.08	14.554	-1.007	ENSG00000173391
NM_018993	RIN2	9.546	18.24	23.22	18.887	14.416	1.003	ENSG00000132669
NM_004417	CL100,DUSP1,HVH1,MKP1,PTPN10	1.13	1.107	1.045	1.06	13.593	-1.018	ENSG00000120129
NM_001964	EGR,ETR103	6.859	5.771	4.204	2.404	13.588	1.112	ENSG00000120738
NM_005627	SGK	3.384	4.856	7.479	6.605	13.027	-1.026	ENSG00000118515
NM_001332	CTNND2,GT24,NPRAP	1.47	4.859	15.724	20.356	12.842	1.066	ENSG00000169862
NM_014330	PPP1R15A,GADD34	4.009	2.298	1.792	1.991	12.618	-1.227	ENSG00000087074
NM_007350	DT1P1B11,PHLDA1,TDAG51	3.083	4.745	3.183	2.401	12.024	-1.34	ENSG00000139289
NM_152899	IL4I1,FIG1	6.023	3.886	4.012	6.169	11.923	-1.01
NM_078467	CDKN1A,P21	2.44	4.199	6.139	6.11	11.771	1.288	ENSG00000124762
NM_173158	NUR77,TR3	1.156	1.134	1.186	1.176	11.686	1.139	ENSG00000123358
NM_000014	A2M	4.096	7.395	10.421	11.08	11.499	1.054	ENSG00000175899
NM_004419	DUSP5	2.973	2.046	1.131	-1.111	11.098	-1.214	ENSG00000138166
NM_003764	STX11	1.354	1.645	1.585	1.852	10.74	1.102	ENSG00000135604
NM_001570	IRAK2	2.528	2.653	2.175	2.126	10.609	-1.269	ENSG00000134070
NM_152591		2.539	7.109	9.876	9.755	10.602	-1.1	ENSG00000173093
NM_020370	EX33,GPCR4,GPR84	2.958	4.755	4.424	4.048	10.394	1.607	ENSG00000139572
NM_004233	BL11,CD83,HB15	1.442	1.599	1.756	1.986	10.368	-1.148	ENSG00000112149
NM_001200	BMP2	15.164	13.644	8.124	4.109	10.257	-1.172	ENSG00000125845
NM_020529	NFKBIA	1.623	1.387	1.797	1.751	9.99	1.647	ENSG00000100906
NM_033027	AXUD1,TAIP3,URAX1	3.192	2.565	2.257	2.304	9.986	-1.08	ENSG00000144655
NM_004926	BERG36,BRF1,CMG1,ERF1,RNF162B,TIS11B,ZFP36L1	6.518	8.083	8.196	7.665	9.939	-1.396	ENSG00000185650
NM_020311	CMKOR1,GPR159,RDC1	-1.109	1.156	1.223	1.197	9.857	-1.015	ENSG00000144476
NM_016270	KLF2	15.544	11.644	13.875	15.234	9.835	-1.325	ENSG00000127528
NM_032895		6.409	3.435	2.313	4.046	8.96	1.108	ENSG00000186594
NM_006763	BTG2,PC3,TIS21,NGFINDUCIBLEPC3	1.448	1.453	1.45	1.817	8.559	-1.069	ENSG00000159388
NM_003294	ALPHAII,TPS1,TPS2,BETAI,TPSB1,TRYPTASEII,TPSB2,BETATRYPTASE	2.357	4.56	7.09	9.435	8.555	1.077	ENSG00000172236
NM_001945	DTR,DTS,HBEGF,HEGFL	2.19	2.443	1.968	1.471	8.523	1.962	ENSG00000113070
NM_002999	SDC4,SYND4	2.525	1.648	1.358	1.422	8.311	-1.185	ENSG00000124145
NM_004994	MMP9	2.373	6.012	8.366	10.121	8.265	-1.223	ENSG00000100985
NM_007351	ECM,EMILIN4,GPIA,MMRN,MMRN1	3.274	7.248	7.307	8.383	7.971	1.087	ENSG00000138722
NM_005920	MEF2D	2.92	2.411	2.103	2.383	7.901	-1.149	ENSG00000116604
NM_145316	C6ORF128	6.667	2.894	3.532	5.465	7.617	1.112	ENSG00000172738
NM_030820	COL20A1,COL21A1,COLA1L,DJ708F5	1.202	2.771	8.832	7.688	7.443	-1.081	ENSG00000124749
NM_152594	SPRED1	5.003	5.507	3.373	2.653	7.301	-1.068	ENSG00000166068
NM_007079	PRL3,PRLR,PTP4A3,HPRL3	1.598	3.896	5.553	7.92	7.145	-1.246	ENSG00000184489
NM_015271	RNF86,TRIM2	2.611	5.459	8.056	9.985	7.039	-1.047	ENSG00000109654
NM_002228	JUN	-1.154	-1.177	-1.107	-1.137	6.985	1.044	ENSG00000177606
NM_005449	TOSO	3.7	8.395	6.445	6.017	6.965	1.376	ENSG00000162894
NM_153370	DJ90K10,PI16	1.01	1.64	6.928	10.27	6.947	1.038	ENSG00000164530
NM_002203	CD49B,ITGA2,VLAA2	1.961	6.966	10.467	9.291	6.923	1.02	ENSG00000164171
NM_002991	CCL24,CKB6,MPIF2,SCYA24	1.363	1.47	1.138	1.113	6.88	1.113	ENSG00000106178
NM_206939	CD20L4,CFFM4,MS4A7,MS4A8	-1.221	2.829	5.932	8.325	6.867	-1.961	ENSG00000166927
NM_015675	GADD45B,GADD45BETA,MYD118	1.064	-1.09	1.267	1.457	6.83	-1.097	ENSG00000099860
NM_004895	AGTAVPRL,AII,C1ORF7,CIAS1,FCAS,FCU,MWS,NALP3,PYPAF1	2.209	1.932	1.677	1.645	6.813	1.193	ENSG00000162711
NM_021952	ELAVL4,HUD,PNEM,BRAINPROTEIN	7.25	8.147	7.977	7.884	6.756	-1.13	ENSG00000162374
NM_001030287		1.096	1.059	1.204	1.418	6.667	-1.204
NM_003986	BBH,BBOX,BBOX1,GAMMABBH,GBBH	1.712	2.984	6.829	9.773	6.646	-1.178	ENSG00000129151
NM_002600	DPDE4,PDE4B,PDEIVB	-1.162	-1.091	-1.092	-1	6.608	-1.002	ENSG00000184588
NM_001401	EDG2,GPCR26,LPA1,LPAR1,MREC1,VZG1,REC	4.353	9.175	10.308	8.779	6.571	-1.75	ENSG00000198121
NM_032199		6.981	4.996	5.529	5.667	6.56	-2.125
NM_001008490		3.304	2.496	1.883	2.03	6.466	-1.008
NM_003407	GOS24,NUP475,RNF162A,TIS11,TTP,ZFP36	3.316	3.126	3.241	3.067	6.464	1.608	ENSG00000128016
NM_000228	LAMB3	1.503	3.3	2.908	2.354	6.457	8.511	ENSG00000196878
NM_005904	SMAD7	1.924	1.981	1.887	1.722	6.369	-1.08	ENSG00000101665
NM_001300	KLF6,PAC1,ST12,ZF9	2.94	2.488	2.119	2.127	6.258	-1.172	ENSG00000067082
NM_004951	EBI2	1.085	1.079	1.066	1.218	6.202	-1.026	ENSG00000169508
NM_003485	GPR68	2.193	2.717	3.678	4.341	6.18	1.09	ENSG00000119714
NM_020226	PRDM8	-1.078	-1.059	-1.057	1.035	6.135	-1.633	ENSG00000152784
NM_013376	SEI1,SERTAD1,TRIPBR1	3.315	2.841	2.234	1.934	6.129	1.019	ENSG00000197019
NM_002923	RGS2,GOS8	2.973	2.466	2.136	2.307	5.962	-1.012	ENSG00000116741
NM_013390	TMEM2	3.777	4.426	4.802	6.152	5.952	1.053	ENSG00000135048
NM_014354	C6ORF54,HGC6.1.1,HGC6.1.2	1.087	1.165	1.322	1.322	5.913	-1.007	ENSG00000153298
NM_033405	PRIC285	1.762	2.109	3.162	5.787	5.737	-1.101	ENSG00000130589
NM_006509	RELB	2.574	1.971	2.009	2.096	5.568	1.057	ENSG00000104856
NM_181353	ID1,ID1H	1.469	2.868	4.86	2.059	5.456	1.826	ENSG00000125968
NM_173842	IL1F3,IL1RA,IRAP	2.144	3.263	2.288	1.886	5.396	-1.531	ENSG00000136689
NM_016134	PGCP	1.383	2.974	5.668	7.095	5.356	-1.102	ENSG00000104324
NM_001017998		1.994	4.308	5.504	7.37	5.33	1.517
NM_003998	EBP1,KBF1,NFKAPPAB,NFKB1,NFKBP105,NFKBP50	1.749	1.707	1.613	1.565	5.328	1.048	ENSG00000109320
NM_001731	BTG1	3.778	4.55	3.405	3.443	5.323	-1.681	ENSG00000133639
NM_016257	HLP4,HPCAL4	1.224	2.714	5.384	7.007	5.317	1.234	ENSG00000116983
NM_147130	LY117,NCR3,NKP30	2.846	5.304	5.638	4.54	5.313	1.233	ENSG00000096157
NM_014862	ARNT2	2.54	5.445	5.275	4.825	5.258	-1.039	ENSG00000172379
NM_005178	BCL3,BCL4,D19S37	1.742	1.327	1.757	1.88	5.222	1.212	ENSG00000069399
NM_016447	MPP6,P55T,PALS2,VAM1	1.711	3.08	4.833	6.695	5.18	-1.114	ENSG00000105926
NM_007115	TNFAIP6,TSG6	1.03	-1.153	1.012	-1.016	5.153	1.081	ENSG00000123610
NM_005211	CD115,CFMS,CSF1R,CSFR,FIM2,FMS	2.247	5.62	5.648	4.816	5.122	1.744	ENSG00000182578
NM_001257	CDH13	1.009	2.665	5.527	5.617	5.065	-1.205	ENSG00000140945
NM_002852	PTX3,TSG14	1.126	-1.131	-1.003	-1.063	5.062	1.058	ENSG00000163661
NM_013445	GAD,GAD1,GAD25,GAD67,GLUTAMICACIDDECARBOXYLASE67KDAFORM,GLUTAMICACIDDECARBOXYLASE67KDAISOFORM	1.131	3.856	5.564	5.886	5.025	-1.19	ENSG00000128683
NM_015267		1.718	2.764	4.129	4.902	4.981	-1.714
NM_001993	CD142,F3,TF,TFA	-1.059	-1.086	-1.133	-1.013	4.876	-1.049	ENSG00000117525
NM_005384	NFIL3,NFIL3A	2.15	2.497	3.139	3.972	4.873	-1.261	ENSG00000165030
NM_005755	EBI3	1.038	-1.045	1.05	1.135	4.843	-1.005	ENSG00000105246
NM_002648	PIM1	1.763	2.748	4.281	4.909	4.827	-1.082	ENSG00000137193
NM_030788	DCSTAMP	7.71	2.216	-1.066	-1.075	4.825	1.004	ENSG00000164935
NM_004615	A15,CCGB7,CD231,MXS1,TALLA1,TM4SF2,TM4SF2B	1.17	3.506	5.777	6.318	4.821	-1.321	ENSG00000156298
NM_004148	NIN1,NINJ1,NINJURIN	-1.148	1.227	1.584	1.443	4.776	3.723	ENSG00000131669
NM_080540	COLQ	1.014	2.898	4.873	5.542	4.75	-1.042
NM_016639	FN14,TNFRSF12A,TWEAKR,FN14VARIANT	1.955	1.66	1.716	1.712	4.748	-1.246	ENSG00000006327
NM_001268	CHC1L	1.588	3.429	5.969	6.818	4.743	1.063	ENSG00000136161
NM_052964	MIST	-1.128	2.162	4.979	6.306	4.721	-1.749	ENSG00000109684
NM_005966	NAB1	2.105	1.592	1.165	1.148	4.701	-1.448	ENSG00000138386
NM_181696	MSP23,NKEFA,PAG,PAGA,PAGB,PRDX1,TDPX2,PROLIFERATIONASSOCIATEDGENE	-1.033	2.312	4.537	5.318	4.674	1.374	ENSG00000117450
NM_032793		1.541	1.68	1.839	1.895	4.603	1.06	ENSG00000168389
NM_020673	RAB22A	1.671	2.317	4.654	5.073	4.58	1.582	ENSG00000124209
NM_002112	HDC	1.211	1.286	1.459	1.714	4.576	1.165	ENSG00000140287
NM_001001852		1.135	-1.047	-1.18	-1.379	4.567	1.102
NM_203377	MB,PVALB	1.011	1.547	4.273	6.725	4.555	1.186	ENSG00000198125
NM_005655	EGRA,KLF10,TIEG,TIEG1,EGRALPHA	1.273	1.441	1.273	1.186	4.552	1.138	ENSG00000155090
NM_014059	RGC32	1.689	1.535	1.765	3.041	4.551	1.099	ENSG00000102760
NM_001779	CD58	1.741	3.281	2.965	3.62	4.551	1.083	ENSG00000116815
NM_206827	RASL11A	1.232	4.303	7.237	5.952	4.513	1.155	ENSG00000122035
NM_002341	LTB,P33,TNFC,TNFSF3	1.13	1.412	1.47	1.531	4.467	1.049	ENSG00000096158
NM_018444	PDH,PDP,PDP1,PPM2C	1.667	1.468	1.298	1.571	4.458	-1.148	ENSG00000164951
NM_014310	RASD2,RHES,TEM2	1.416	4.432	4.982	6.309	4.427	1.023	ENSG00000100302
NM_015569	DNM3,DYNAIII	1.985	2.454	3.095	4.268	4.416	-1.526	ENSG00000197959
NM_015926	ZSIG11	2.329	4.19	4.695	4.959	4.398	1.924	ENSG00000164081
NM_018462	C3ORF10,HSPC300,MDS027	2.043	2.967	5.177	5.435	4.377	1.359	ENSG00000134075
NM_005587	MEF2A	3.622	4.347	4.046	4.781	4.36	1.081	ENSG00000068305
NM_006186	HZF3,NOT,NR4A2,NURR1,RNR1,TINUR	1.113	-1.036	-1.059	-1.043	4.335	-1.113	ENSG00000153234
NM_003670	BHLHB2,DEC1,STRA13,STRA14	-1.786	-1.468	-2.041	-2.05	4.303	1.312	ENSG00000134107
NM_002185	CD127,IL7R,IL7RALPHA	3.967	5.194	3.28	1.968	4.284	-1.839	ENSG00000168685
NM_025090	USP36	1.369	1.362	1.679	1.746	4.274	1.278	ENSG00000055483
NM_018948	GENE33,MIG6,RALT	1.444	1.766	1.72	1.797	4.267	-1.082	ENSG00000116285
NM_001250	BP50,CD40,CDW40,P50,TNFRSF5	2.896	2.897	2.531	2.994	4.228	-1.303	ENSG00000101017
NM_002468	MYD88	1.604	2.63	4.542	4.926	4.155	1.443	ENSG00000172936
NM_153235		3.525	5.353	4.039	3.745	4.127	-1.798
NM_001781	CD69	1.596	1.484	1.412	1.292	4.098	-1.365	ENSG00000110848
NM_005842	HSPRY2,SPRY2	4.268	5.76	5.401	5.17	4.09	-1.039	ENSG00000136158
NM_001024024		2.649	2.61	2.357	2.546	4.077	1.126
NM_000958	EP4,EP4R,PTGER4	2.078	1.687	2.086	2.192	4.042	-1.895	ENSG00000171522
NM_001561	CD137,CDW137,ILA,TNFRSF9	1.071	1.306	1.958	2.923	4.015	-1.031	ENSG00000049249
NM_001005376		2.144	2.551	1.541	1.308	4.003	1.159
NM_018166		2.093	4.697	4.628	4.908	3.99	-1.041	ENSG00000142694
NM_013345	GPR132,G2A	1.374	1.68	1.801	2.226	3.959	-1.036	ENSG00000183484
NM_007231	ATB,OBX,SLC6A14,ATB0	-1.419	1.288	3.819	4.842	3.926	-1.843	ENSG00000087916
NM_005767	P2RY5	1.922	2.808	4.595	7.902	3.923	1.007
NM_001013642		-1.019	1.865	4.414	5.66	3.919	-1.231
NM_015364	MD2,ESOP1	1.22	3.123	4.588	3.878	3.911	1.147	ENSG00000154589
NM_016545	IER5	1.75	1.793	1.849	1.813	3.908	1.201	ENSG00000162783
NM_001198	BLIMP1,PRDIBF1,PRDM1	1.625	1.195	-1.322	-1.385	3.878	-1.766	ENSG00000057657
NM_170672	GRP3,RASGRP3	1.578	3.671	4.181	4.37	3.869	1.032	ENSG00000152689
NM_194293	CMYA1,XIN	2.106	1.803	1.186	1.365	3.863	1.229	ENSG00000168334
NM_005658	EBI6,TRAF1	1.186	1.129	1.075	1.16	3.843	1.015	ENSG00000056558
NM_004843	CRL1,IL27R,IL27RA,TCCR,WSX1,ZCYTOR1	4.384	3.164	3.002	3.305	3.834	-1.145	ENSG00000104998
NM_003970	MYOM2	-1.666	1.25	3.52	5.446	3.833	-1.074	ENSG00000036448
NM_001423	CL20,EMP1,TMP,B4B	3.999	5.437	3.828	2.777	3.828	-1.456	ENSG00000134531
NM_006255	NPKCETA,PKCL,PRKCH,PRKCL	1.256	3.008	3.395	2.724	3.8	1.605	ENSG00000027075
NM_032369		2.151	3.833	4.224	4.796	3.759	1.131	ENSG00000122986
NM_001530	HIF1A,HIF1ALPHA,MOP1	1.236	1.722	1.745	2.234	3.744	1.05	ENSG00000100644
NM_139239	TANFKBH	1.302	1.028	-1.099	-1.097	3.743	-1.016	ENSG00000167604
NM_002982	CCL2,GDCF2,GDCF2HC11,HC11,MCAF,MCP1,SCYA2,SMCCF,MONOCYTESECRETORYPROTEIN,MONOCYTECHEMOATTRACTANTPROTEIN1	-2.405	1.234	1.978	1.836	3.724	-1.65	ENSG00000108691
NM_005025	NEUROSERPIN,PI12,SERPINI1	1.721	2.831	3.966	5.104	3.712	1.148	ENSG00000163536
NM_000226	EPPK,K9,KRT9,CK9,CYTOKERATIN9	3.074	3.424	3.015	3.477	3.711	1.244	ENSG00000171403
NM_017787	C10ORF26	2.19	4.601	4.414	4.266	3.688	1.071	ENSG00000166272
NM_004049	BCL2A1,BCL2L5,BFL1,GRS,HBPA1	1.219	1.183	1.204	1.206	3.662	1.075	ENSG00000140379
NM_005418	HTS1,ST5	1.335	2.195	3.496	3.604	3.642	1.06	ENSG00000166444
NM_002029	FMLP,FPR,FPR1	1.164	1.212	1.336	1.641	3.633	1.136	ENSG00000171051
NM_003309		2.06	2.271	2.341	2.717	3.613	-1.007
NM_000873	ICAM2	-1.182	3.465	3.634	3.328	3.59	1.191	ENSG00000108622
NM_203411		1.039	-1.042	-1.072	-1.065	3.588	-1.023	ENSG00000167874
NM_015602	LAP1B	2.509	4.182	4.786	4.728	3.584	1.592	ENSG00000143337
NM_002133	BK286B10,HMOX1,HO1	2.135	2.394	3.132	3.071	3.564	-1.101	ENSG00000100292
NM_016061	CGI127	2.539	2.232	2.873	3.674	3.533	-2.182	ENSG00000119801
NM_024613	PHAFIN2,PLEKHF2,ZFYVE18	1.183	1.554	1.61	1.649	3.53	-1.183	ENSG00000175895
NM_020448	DJ462O23.2	1.177	2.846	3.299	3.849	3.519	1.211	ENSG00000001461
NM_019025	C20ORF16,DJ779E11,PAO,PAOH1,SMO,SMOX	1.443	1.18	1.091	1.169	3.493	1.136	ENSG00000088826
NM_005204	CCOT,COT,EST,ESTF,MAP3K8,TPL2	1.646	1.552	1.994	2.346	3.491	-1.157	ENSG00000107968
NM_206930	CHR11SYT,SGA72M,SLP2,SYTL2	1.132	1.656	2.552	3.837	3.484	1.052	ENSG00000137501
NM_025106	SSB1	1.501	1.654	1.436	1.626	3.476	-1.167	ENSG00000171621
NM_020777	SORCS2	1.906	2.203	2.564	3.246	3.472	1.035	ENSG00000184985
NM_004753	DHRS3,RETSDR1,RSDR1,SDR1	1.462	4.117	3.709	2.881	3.454	1.145	ENSG00000162496
NM_004106	FCER1G	1.47	2.927	3.652	4.033	3.443	1.044	ENSG00000158869
NM_001014809		1.092	1.824	2.703	3.079	3.438	1.004
NM_000214	AGS,AHD,AWS,HJ1,JAG1,JAGL1,ORF	-1.493	-1.47	-1.358	-1.139	3.436	1.129	ENSG00000101384
NM_000599	IGFBP5	1.047	1.439	3.702	3.41	3.414	1.223	ENSG00000089157
NM_001032280		2.15	1.83	1.477	1.391	3.411	-1.02
NM_052901	MCSC,PCSCL,SCAMC2,SLC25A25	2.379	1.845	2.088	2.068	3.401	1.218	ENSG00000148339
NM_014045	LRP10,MST087	1.667	2.838	3.16	3.393	3.373	-1.103	ENSG00000197324
NM_130435	HPTPE,PTPE,PTPRE,RPTPEPSILON,HPTPEPSILON	2.3	1.648	1.536	1.45	3.371	-1.081	ENSG00000132334
NM_004241	JMJD1C,TRIP8	2.136	2.443	2.336	2.457	3.361	-1.323	ENSG00000171988
NM_152694	ZCCHC5	2.356	3.19	3.333	3.711	3.36	-1.451	ENSG00000179300
NM_173344	GALNAC6S,SIAT4A,SIATFL,ST3GALA,ST3GALIA,ST3O	2.285	2.3	1.818	1.412	3.352	1.272	ENSG00000008513
NM_001033049		2.369	2.204	3.037	3.872	3.347	-1.213
NM_003810	TNFSF10,TRAIL	1.128	1.816	3.313	4.071	3.339	-1.067	ENSG00000121858
NM_001614	ACTG,ACTG1,DFNA20,DFNA26	1.19	2.964	4.23	4.711	3.331	1.564	ENSG00000184009
NM_004943		2.355	2.085	2.099	2.699	3.33	1.149
NM_001024847		5.537	5.684	4.797	5.297	3.32	-1.11
NM_030948		1.501	1.866	2.399	2.511	3.315	-1.278
NM_005776	CNIH,CNIL,TGAM77	1.871	3.538	3.973	3.756	3.315	1.649	ENSG00000100528
NM_001024844		2.024	2.425	2.914	2.886	3.312	1.026
NM_002698	OCT2,OTF2,POU2F2	1.196	1.199	2.114	4.904	3.302	-1.19	ENSG00000028277
NM_004833	AIM2	1.736	2.249	3.813	3.649	3.297	1.486	ENSG00000163568
NM_001008212		1.462	1.797	3.147	3.753	3.282	-1.948
NM_001946	DUSP6,MKP3,PYST1,DUSP6ALT	2.323	2.66	3.357	3.843	3.272	1.01	ENSG00000139318
NM_000817	GAD,GAD1,GAD25,GAD67	2.306	2.886	4.16	5.139	3.271	-1.137	ENSG00000128683
NM_005252	FOS	2.867	2.581	2.445	2.095	3.271	-1.459	ENSG00000170345
NM_032785		1.219	2.991	3.875	4.953	3.25	-1.28	ENSG00000162373
NM_182703		-1.011	1.284	2.417	3.47	3.232	-1.283	ENSG00000166839
NM_003900	P60,P62,PDB3,SQSTM1,ZIP3	2.848	1.362	-1.193	-1.199	3.197	-1.123	ENSG00000161011
NM_002213	ITGB5	2.62	3.84	2.946	2.88	3.164	2.142	ENSG00000082781
NM_014686		1.509	2.456	2.924	2.978	3.158	-1.099	ENSG00000166398
NM_002885	RAP1GA1,RAP1GAP	1.153	2.254	2.515	3.351	3.155	1.165	ENSG00000076864
NM_004603	HPC1,P351,STX1,STX1A,WBSCR18,STX1C	1.459	1.232	1.13	1.444	3.152	1.114	ENSG00000106089
NM_002728	BMPG,MBP,PRG2	1.243	1.3	1.354	2.091	3.145	-1.026	ENSG00000186652
NM_020152	C21ORF7,TAK1L	3.106	5.259	3.838	2.89	3.142	-1.042	ENSG00000156265
NM_004907	IER2,ETR101	1.938	1.744	1.6	1.36	3.138	-1.031	ENSG00000160888
NM_000274	OAT	1.669	3.186	3.168	4.113	3.136	1.141	ENSG00000065154
NM_013385	CYT4,DJ63G5,PSCD4	2.064	3.129	3.6	3.855	3.13	1.745	ENSG00000100055
NM_015695		2.204	2.152	3.007	3.337	3.129	1.857
NM_000632	CD11B	-1.076	1.768	3.323	3.012	3.123	2.733	ENSG00000169896
NM_181784	SPRED2	1.894	1.709	1.487	1.402	3.121	1.346	ENSG00000198369
NM_152727	COPN2,CPN2,CPNE2	1.604	2.172	2.981	3.326	3.116	1.166	ENSG00000140848
NM_021727	CYB5RP,FADS3,LLCDL3	1.533	1.705	2.271	2.792	3.102	-1.059	ENSG00000149485
NM_030615	KIF25	1.349	1.587	2.019	2.024	3.1	1.303	ENSG00000125337
NM_005306	GPR43	4.893	5.407	3.488	3.017	3.059	1.464	ENSG00000126262
NM_058172	ANTXR2,CMG2,ISH,JHF	2.74	2.651	2.199	2.366	3.036	-1.665	ENSG00000163297
NM_002032	FTH,FTH1,FTHL6,OK	1.321	1.6	1.792	2.006	3.024	-1.424	ENSG00000167996
NM_198252	GSN	1.149	2.121	2.643	3.085	3.019	-1.529	ENSG00000148180
NM_002061	GCLM	2.01	3.816	3.205	3.828	3.016	1.142	ENSG00000023909
NM_015553	IPCEF1,PIP3E	2.577	3.871	3.419	2.704	3.016	1.261	ENSG00000074706
NM_032027	BBP	1.955	2.835	3.102	3.254	3.005	1.242	ENSG00000162604
NM_000758	CSF2,CSF1	-1.037	-1.116	1.056	1.003	2.988	1.286	ENSG00000164400
NM_025208	IEGF,MSTP036,PDGFD,SCDGFB,HSCDGFB	1.623	2.396	3.078	3.533	2.974	1.074	ENSG00000170962
NM_016603	C5ORF5,KHCHP,N61	2.918	3.162	3.273	3.293	2.973	1.1	ENSG00000031003
NM_005516	HLAE,HLAB	2.148	2.436	2.153	2.372	2.969	-1.143	ENSG00000137361
NM_017949	CUEDC1	1.104	2.769	3.102	3.109	2.967	1.587	ENSG00000180891
NM_014962	BTBD3,DJ742J24	1.971	3.103	2.639	2.957	2.967	1.15	ENSG00000132640
NM_005355	KIF25	1.395	1.71	1.986	1.931	2.955	1.234	ENSG00000125337
NM_017515	HSNOV1,SLC35F2,UNKNOWN	2.753	3.505	2.603	2.277	2.949	1.268	ENSG00000110660
NM_004120	GBP2	1.089	1.07	1.315	1.851	2.936	1.055	ENSG00000162645
NM_003749	IRS2	2.44	2.793	2.128	1.665	2.933	-1.181	ENSG00000185950
NM_004339	C21ORF1,C21ORF3,PBF,PTTG1IP	2.119	3.257	3.009	3.29	2.924	1.182	ENSG00000183255
NM_181501	CD49A,ITGA1,VLA1	1.049	1.643	3.153	3.309	2.918	-1.017	ENSG00000152684
NM_025154		1.5	2.054	2.767	3.114	2.918	1.351
NM_004863	LCB2,SPT2,SPTLC2	2.222	2.671	3.028	3.667	2.916	1.129	ENSG00000100596
NM_001010990		-1.077	1.373	1.387	1.357	2.914	-1.036
NM_003461	ZYX	2.613	2.865	2.782	2.355	2.907	1.194	ENSG00000159840
NM_182919	PRVTIRB,TICAM1,TRIF	-1.142	1.27	1.204	1.191	2.896	-1.048	ENSG00000127666
NM_005132	REC8,REC8L1,REC8P,HREC8	1.159	-1.39	1.092	2.363	2.886	1.166	ENSG00000100918
NM_003842	DR5,KILLER,TNFRSF10B,TRAILR2,TRICK2,TRICK2A,TRICK2B,TRICKB,ZTNFR9	1.581	1.395	1.423	1.296	2.886	-1.08	ENSG00000120889
NM_000350	ABC10,ABCA4,ABCR,FFM,RMP,RP19,STGD,STGD1	1.098	1.508	2.615	2.976	2.885	1.007	ENSG00000198691
NM_016337	EVL,RNB6	1.248	1.804	2.615	2.733	2.88	1.125	ENSG00000196405
NM_002959	GP95,NT3,SORT1	1.205	1.811	2.798	3.445	2.865	1.027	ENSG00000134243
NM_180981	MRPL52	1.579	2.284	3.222	3.16	2.859	1.11	ENSG00000172590
NM_021784	FOXA2,HNF3B,TCF3B,HNF3BETA	1.176	1.837	4.915	6.376	2.856	-1.022	ENSG00000125798
NM_173507		1.059	1.462	2.114	2.47	2.849	1.249	ENSG00000175262
NM_005565	LCP2,SLP76	1.365	2	1.48	1.475	2.845	1.168	ENSG00000043462
NM_015259	B7H2,B7RP1,GL50,ICOSL,ICOSLG,LICOS	1.26	1.6	-1.038	-1.029	2.838	-1.089	ENSG00000160223
NM_004356	CD81,S5	1.087	1.885	2.95	3.108	2.832	1.207	ENSG00000110651
NM_078487	CDKN2B,INK4B,MTS2,P15,TP15,CDK4I	1.617	1.304	1.254	1.253	2.826	-1.001	ENSG00000147883
NM_000168	ACLS,GCPS,GLI3,PAPA,PAPA1,PAPB,PHS,PPDIV	1.527	2.49	2.76	2.62	2.81	-1.14	ENSG00000106571
NM_012486	AD3L,AD4,PS2,PSEN2,STM2,E51,AD3LP	2.288	4.117	3.091	3.149	2.806	-1.117	ENSG00000143801
NM_000963	COX2,PTGS2	1.21	1.156	1.214	1.109	2.798	-1.026	ENSG00000073756
NM_001634	ADOMETDC,AMD,AMD1,AMD2	2.635	3.467	3.701	3.262	2.794	2.108	ENSG00000123505
NM_002201	ISG20,HEM45	1.07	1.626	2.357	3.206	2.792	-1.271	ENSG00000172183
NM_152522	PFAAP1	1.89	3.261	3.73	4.281	2.791	1.321	ENSG00000177917
NM_006084	IRF9	1.374	1.398	2.489	4.132	2.789	1.016	ENSG00000092098
NM_004569	PIGH,GPIH	1.832	2.95	3.024	2.73	2.781	1.19	ENSG00000100564
NM_019556	MOSPD1	1.981	2.768	3.374	3.007	2.778	1.175	ENSG00000101928
NM_022366	HKP1,TFB2M,NS5ATP5	1.976	2.591	2.263	2.211	2.773	1.462	ENSG00000162851
NM_002890	CMAVM,GAP,P120GAP,PKWS,RASA,RASA1,RASGAP	3.273	3.431	2.923	2.883	2.769	-1.264	ENSG00000145715
NM_030756	TCF7L2	2.843	2.486	2.964	3.054	2.765	-1.188	ENSG00000148737
NM_005524	HES1,HHL,HRY	2.08	2.326	2.807	2.674	2.763	1.208	ENSG00000114315
NM_014779	TILZ4C,TILZ4B,TILZ4A	2.02	2.016	2.03	2.029	2.75	1.337	ENSG00000196428
NM_006454	MXD4,MAD4	3.182	2.179	2.698	3.686	2.743	-1.065	ENSG00000123933
NM_004125	GNG10	1.412	2.269	2.541	3.466	2.722	1.051	ENSG00000059769
NM_019073	SPATA6,SRF1	-1.289	1.272	2.759	3.794	2.715	-1.224	ENSG00000132122
NM_001004431		1.576	1.549	1.221	1.162	2.713	1.115
NM_177401		1.209	-1.052	-1.263	-1.299	2.71	1.201
NM_006164	NFE2L2,NRF2	1.634	1.722	1.198	1.274	2.709	1.04	ENSG00000116044
NM_144688		1.152	2.381	2.527	3.003	2.706	1.194	ENSG00000161609
NM_001783	CD79A,IGA,MB1,IGALPHA,ALTERNATIVESPLICEDFORM	1.215	2.429	3.37	2.979	2.697	1.214	ENSG00000105369
NM_003879	CASH,CASP8AP1,CASPER,CFLAR,CLARP,FLAME,FLAME1,FLIP,IFLICE,MRIT,USURPIN	1.798	1.057	1.051	1.199	2.678	1.443	ENSG00000003402
NM_015556	E6TP1,SIPA1L1	1.589	2.405	2.569	2.608	2.655	1.219	ENSG00000197555
NM_015568	ANKRD4,PPP1R16B,TIMAP	-1.157	-1.038	1.164	1.427	2.654	1.154	ENSG00000101445
NM_001971	ELA1	1.403	2.242	2.632	2.689	2.648	-1.139	ENSG00000139610
NM_001897	CSPG4,MCSP,MCSPG,MELCSPG,MSK16,NG2	1.474	2.986	2.587	2.604	2.64	-1.289	ENSG00000173546
NM_006639	CYSLT1,CYSLT1R,CYSLTR,CYSLTR1,HG55,HMTMF81	1.788	2.549	2.856	3.975	2.64	1.379	ENSG00000173198
NM_145320	ORP3,OSBP3,OSBPL3	1.018	1.669	3.066	2.923	2.639	-1.067	ENSG00000070882
NM_005409	BR1,CXCL11,H174,IP9,ITAC,SCYB11,SCYB9B,BETAR1	1.145	1.034	1.193	1.192	2.638	1.036	ENSG00000169248
NM_014575	SCHIP1	2.006	2.439	2.104	2.798	2.632	-1.634	ENSG00000151967
NM_153026	PRICKLE1,RILP	-2.627	-1.602	-1.435	-1.646	2.629	-1.015	ENSG00000139174
NM_014428	TJP3	1.082	1.176	2.15	2.681	2.628	-1.079	ENSG00000105289
NM_006736	DNAJB2,HSJ1,HSPF3	1.503	2.523	2.932	2.742	2.62	1.043	ENSG00000135924
NM_152339		1.511	1.709	1.666	1.425	2.62	-1.018	ENSG00000158792
NM_206857	RTN1,NSP	-1.103	1.993	2.664	3.014	2.617	-1.099	ENSG00000139970
NM_002629	PGAM1,PGAM2	1.085	2.069	3.437	3.901	2.612	1.72	ENSG00000171314
NM_005533	IFI35,IFP35	1.315	1.506	2.591	3.551	2.612	1.036	ENSG00000068079
NM_020375	C12ORF5	1.832	3.074	3.351	3.359	2.606	1.291	ENSG00000078237
NM_005475	LNK	1.767	1.675	1.152	1.237	2.598	1	ENSG00000111252
NM_016326	C32,CKLF,CKLF1,CKLF2,CKLF3,CKLF4,HSPC224,UCK1	1.533	2.344	2.864	2.65	2.597	1.353	ENSG00000089505
NM_024315	C7ORF23	1.828	2.759	2.579	2.557	2.595	1.754	ENSG00000135185
NM_014689		3.139	3.229	2.618	3.236	2.586	-1.272
NM_032270	AD158	1.961	2.322	1.739	1.805	2.584	-1.154
NM_002051	GATA3,HDR,HGATA3	-1.071	1.097	1.359	1.402	2.581	-1.02	ENSG00000107485
NM_001968	CBP,EIF4E,EIF4EL1	1.4	1.469	1.253	1.339	2.578	1.035	ENSG00000151247
NM_022833		1.621	2.432	1.947	2.082	2.575	1.086
NM_000416	CD119,IFNGR,IFNGR1	2.141	3.333	3.035	2.913	2.575	-1.206	ENSG00000027697
NM_002255	KIR2DL4,KIR103AST	-1.077	1.166	2.317	3.129	2.567	-1.109	ENSG00000189013
NM_001547	CIG42,G10P2,GARG39,IFI54,IFIT2,ISG54K	1.696	1.791	3.589	4.984	2.566	1.001
NM_004030	IRF7,HUMIRF7	1.132	1.564	2.201	3.146	2.563	-1.254	ENSG00000185507
NM_005928	BA46,EDIL1,MFGE8,OACGD3S,HMFG	1.579	1.82	2.216	2.51	2.562	-1.018	ENSG00000140545
NM_000610	CD44,CDW44,ECMRIII,IN,INLU,LHR,MC56,MDU2,MDU3,MIC4,MUTCHI,PGP1,CD44R,CD44R1	1.036	1.059	-1.178	1.147	2.561	-1.262	ENSG00000026508
NM_002786	HC2,NU,PROS30,PSMA1	1.274	2.021	3.011	3.015	2.56	1.481	ENSG00000129084
NM_001769	BA2,CD9,DRAP27,MIC3,MRP1,P24	1.246	1.598	1.732	2.333	2.559	-1.097	ENSG00000010278
NM_005534	AF1,IFGR2,IFNGR2,IFNGT1	2.046	1.753	1.461	1.437	2.558	-1.127	ENSG00000159128
NM_002502	LYT10,NFKB2,P50NFKAPPABHOMOLOG,P80HT	1.241	1.345	-1.049	1.078	2.554	-1.185	ENSG00000077150
NM_015559	SEB,SETBP1	2.754	3.321	2.739	1.88	2.554	-1.106	ENSG00000152217
NM_013447	EMR2	1.962	1.793	1.111	1.404	2.553	-1.02	ENSG00000127507
NM_013246	CLC	-1.16	-1.246	-1.066	-1.009	2.548	-1.034	ENSG00000175505
NM_014707	HDAC7,MITR	2.08	3.713	3.24	3.793	2.548	-1.152	ENSG00000048052
NM_005985	DJ710H13,SLUGH2,SNA,SNAH,SNAI1	-1.09	-1.149	-1.189	-1.38	2.547	1.036	ENSG00000124216
NM_014734		1.749	1.723	1.331	1.288	2.545	1.059	ENSG00000100647
NM_000560	CD53	2.102	3.251	2.62	2.466	2.542	1.155	ENSG00000143119
NM_130446	KLHL6	1.356	1.767	2.459	2.889	2.539	-1.104	ENSG00000172578
NM_001010985		1.017	1.088	2.395	4.17	2.531	1
NM_012310	KIF4,KIF4A,KIF4G1	2.267	2.757	2.793	2.541	2.528	1.27	ENSG00000090889
NM_021960	EAT,MCL1,MCL1L,MCL1S,TM	1.328	1.574	1.574	1.613	2.526	1.101	ENSG00000143384
NM_181555	CKLFSF3	2.022	2.565	2.583	2.398	2.524	-1.043	ENSG00000140931
NM_032782	HAVCR2,KIM3,TIM3,TIMD3	8.785	3.72	1.725	1.68	2.523	-1.471	ENSG00000135077
NM_013451	FER1L3,MYOF	1.033	1.733	2.539	2.484	2.521	1.005	ENSG00000138119
NM_057749	CCNE2	1.714	2.565	1.84	1.836	2.519	1.036	ENSG00000175305
NM_016562	TLR7	1.169	-1.043	1.301	1.419	2.512	1.108	ENSG00000196664
NM_016217	DJ225E12,HDC,HDCL,HECA,HHDC	2.478	2.351	1.84	1.842	2.509	-1.365	ENSG00000112406
NM_138786		-1.015	1.619	3.113	2.917	2.497	1.045	ENSG00000163762
NM_182488	USP12,UBH1	1.869	2.59	2.097	2.06	2.497	1.08	ENSG00000152484
NM_001014446		-1.027	1.048	2.275	2.588	2.49	1.167
NM_021194	SLC30A1	4.349	2.141	1.461	1.446	2.487	1.259
NM_206909	EFA6R,HCA67	1.761	3.045	2.773	2.238	2.486	1.101	ENSG00000156011
NM_012323	MAFF,UMAF	1.431	1.405	1.277	1.327	2.485	1.08	ENSG00000185022
NM_001029874		2.089	1.371	1.456	1.385	2.485	-1.078
NM_003380	VIM	1.389	1.908	1.89	2.077	2.482	-1.822	ENSG00000026025
NM_003129	SQLE,ERG1	-1.051	1.587	1.593	1.644	2.479	1.203	ENSG00000104549
NM_172373	ELF1	2.305	2.243	2.347	2.531	2.479	-1.031	ENSG00000120690
NM_006330	APT1,LPL1,LYPLA1,LYSOPLA	1.6	2.34	2.859	2.827	2.473	1.409	ENSG00000120992
NM_181782	DJ187J11,ERAP140,NCOA7	1.624	2.23	2.353	2.326	2.468	-1.039	ENSG00000111912
NM_003326	CD134L,GP34,OX40L,OX4OL,TNFSF4,TXGP1,OX40LIGAND	2.254	3.04	2.143	2.07	2.468	-1.525	ENSG00000117586
NM_005667	HKF1,KF1,RNF103,ZFP103	1.791	1.745	1.478	1.759	2.466	1.091	ENSG00000118639
NM_004357	CD151,GP27,PETA3,SFA1	1.32	1.856	3.193	3.198	2.463	1.408	ENSG00000177697
NM_022060	ABHD4	1.653	2.57	2.474	3.218	2.456	1.03	ENSG00000100439
NM_012320	ACS,LLPL,LYPLA3	2.203	4.128	2.88	2.591	2.456	-1.071	ENSG00000103066
NM_007259	H1,H1VPS45,VPS45,VPS45A,VPS45B,VPS54A,VSP45,VSP45A,HLVPS45	1.195	2.373	2.387	2.728	2.455	-1.058	ENSG00000136631
NM_001196	BID	2.772	2.949	2.034	1.834	2.452	1.312	ENSG00000015475
NM_170696	ALDH1A2,RALDH,RALDH2,RALDH2T	1.164	1.855	2.186	2.09	2.448	-1.013	ENSG00000128918
NM_006317	BASP1,CAP23,NAP22	-1.358	1.538	2.739	3.334	2.447	-1.333	ENSG00000176788
NM_006827	TMP21,TMP21I	1.238	2.068	2.665	3.258	2.447	1.077	ENSG00000170348
NM_004073	CNK,FNK,PLK3,PRK	1.036	1.035	1.13	-1.006	2.446	1.132
NM_001009551		2.011	3.102	3.316	2.782	2.445	1.208
NM_021111	HRECK,RECK,ST15	1.726	3.377	4.07	4.785	2.444	1.022	ENSG00000122707
NM_006813	B42,PNRC1,PROL2,PRR2	1.246	1.092	1.036	1.097	2.442	-1.07	ENSG00000146278
NM_024425	GUD,WAGR,WIT2,WT1,WT33,EWSWT1	1.101	1.863	2.734	2.418	2.441	-1.133	ENSG00000184937
NM_006889	B70,B72,CD28LG2,CD86,LAB72	1.242	1.15	2.108	3.067	2.439	1.122	ENSG00000114013
NM_138340	ABHD3,LABH3	1.439	2.77	2.601	2.685	2.436	1.034	ENSG00000158201
NM_144591	C10ORF32	2.154	2.739	2.547	2.578	2.436	1.247	ENSG00000166275
NM_201403	MOB3C,MOBKL2C	1.251	1.464	1.726	2.03	2.434	1.293	ENSG00000142961
NM_018984	SSH1,HSSH1L,HSSH1S,HSSH1B	2.676	3.761	3.328	3.064	2.432	1.468	ENSG00000084112
NM_002908	REL,CREL	1.481	1.317	1.236	1.46	2.431	-1.081	ENSG00000162924
NM_004180	ITRAF,TANK,TRAF2	2.087	1.907	1.828	1.911	2.42	1.012	ENSG00000136560
NM_018174	BPY2IP1,C19ORF5,VCY2IP1,OK	1.796	2.022	1.686	1.533	2.419	1.252	ENSG00000130479
NM_001018021		1.142	1.242	1.479	3.695	2.416	-1.18
NM_006287	EPI,LACI,TFPI,TFPIBETA	1.513	1.665	2.42	2.792	2.415	-1.161	ENSG00000003436
NM_030808	MITAP1,NDEL1,NUDEL	1.835	1.807	2.064	2.232	2.411	1.251	ENSG00000166579
NM_000147	FUCA1	1.142	2.303	2.655	2.788	2.41	1.028	ENSG00000179163
NM_002166	ID2,ID2A,ID2H	1.39	1.675	1.767	1.493	2.41	1.074	ENSG00000115738
NM_014423	AF5Q31,MST111,MCEF	1.485	1.832	1.86	2.133	2.41	1.165	ENSG00000072364
NM_032409	BRPK,PARK6,PINK1	1.91	2.224	2.341	2.783	2.41	-1.167	ENSG00000158828
NM_006915	RP2,XRP2	1.751	2.265	2.226	2.576	2.406	1.541	ENSG00000102218
NM_003037	CDW150,SLAM,SLAMF1	3.351	4.145	2.736	2.374	2.403	1.52	ENSG00000117090
NM_002357	MAD	1.275	-1.049	1.194	1.176	2.4	1.027	ENSG00000059728
NM_018688	EGR3,BIN3,PILOT	2.159	1.762	1.495	1.838	2.396	1.102	ENSG00000147439
NM_004586	HU2,HU3,ISPK1,MAPKAPK1B,MRX19,RPS6KA3,RSK,RSK2	1.725	1.617	1.875	2.096	2.395	1.167	ENSG00000177189
NM_052972	LRG1,LRG	1.32	1.466	2.288	2.366	2.392	1.512	ENSG00000171236
NM_004566	PFKFB3,IPFK2	1.162	1.181	1.154	1.072	2.39	1.163	ENSG00000170525
NM_172364	CACNA2D4	1.475	1.954	1.893	2.436	2.39	-1.177	ENSG00000151062
NM_018842		-1.287	1.197	2.036	2.505	2.386	-1.071	ENSG00000006453
NM_005300	GPR34	2.511	3.134	3.198	2.858	2.385	-1.107	ENSG00000171659
NM_021814	DJ483K16,ELOVL5,HELO1,ELOVL2	1.615	2.526	2.809	2.525	2.376	1.168	ENSG00000012660
NM_003508	FZD9,FZD3	2.637	2.798	2.397	1.732	2.376	1.319	ENSG00000188763
NM_022151	MAP1,MOAP1,PNMA4	1.374	1.661	1.737	2.153	2.374	-1.358	ENSG00000165943
NM_016013	CGI65,CIA30,NDUFAF1	1.526	2.217	2.612	2.219	2.371	1.297	ENSG00000137806
NM_004556	NFKBIE,IKBE	1.73	1.381	1.414	1.114	2.368	1.128	ENSG00000146232
NM_007099	ACP1,HAAP,ADIPOCYTEACIDPHOSPHATASEALPHA,HAAPALPHA,ADIPOCYTEACIDPHOSPHATASEBETA,HAAPBETA	2.05	2.835	2.593	2.786	2.368	1.367	ENSG00000143727
NM_173685		1.482	2.629	2.656	2.486	2.365	1.181	ENSG00000156831
NM_145693	LPIN1	2.2	2.326	2.242	3.028	2.365	-1.041	ENSG00000134324
NM_004998	MYO1E	1.574	3.076	2.537	2.298	2.362	-1.011	ENSG00000157483
NM_199074		1.143	1.193	2.433	2.984	2.357	1.067	ENSG00000178057
NM_006931	SLC2A3,GLUT3	1.526	1.289	1.374	1.584	2.355	1.004	ENSG00000059804
NM_019594	LRRC8	2.267	1.834	1.737	1.753	2.353	1.794	ENSG00000136802
NM_014098	AOP1,MER5,PRDX3,SP22,SFXN4	1.498	2.315	2.673	2.911	2.348	1.341	ENSG00000165672
NM_014147	HSPC047	1.317	1.327	1.768	2.27	2.345	1.138
NM_153341	IBRDC3	1.996	1.671	1.266	1.212	2.344	1.235	ENSG00000116514
NM_152545	GPIG4,RASGEF1B	1.177	-1.059	-1.001	-1.015	2.343	1.072	ENSG00000138670
NM_080922	B220,CD45,GP180,LCA,LY5,PTPRC,T200	1.607	2.054	2.447	3.144	2.339	-1.057	ENSG00000081237
NM_006795	EHD1,HPAST,HPAST1,PAST,PAST1	1.385	1.318	-1.026	-1.085	2.336	1.009	ENSG00000110047
NM_203349	RALP	1.615	1.851	1.842	1.867	2.335	1.044	ENSG00000185634
NM_015213	RAB6IP1	1.256	1.151	1.492	1.765	2.328	1.031	ENSG00000184014
NM_003887	DDEF2,PAG3,PAP,PAPALPHA,SHAG1	1.477	2.337	2.424	2.401	2.323	1.955	ENSG00000151693
NM_032857	G24,LACTB,MRPL56	1.709	2.25	2.099	2.487	2.312	1.083	ENSG00000103642
NM_004612	ACVRLK4,ALK5,HLK5,TGFBR1,TBETAR1	1.903	1.881	2.115	2.526	2.312	-1.216	ENSG00000106799
NM_001337	CCRL1,CMKBRL1,CMKDR1,CX3CR1,GPR13,GPRV28,V28	2.547	3.755	3.338	3.764	2.31	-1.338	ENSG00000168329
NM_181873	CRA,HCRAALPHA,HCRABETA	1.947	3.327	2.435	2.167	2.309	-1.549	ENSG00000014914
NM_001351	DAZH,DAZL,DAZL1,DAZLA,SPGYLA	1.065	1.102	2.322	3.067	2.307	1.059	ENSG00000092345
NM_001419	ELAV1,ELAVL1,HUA,HUR,MELG	-1.268	-1.022	2.209	2.512	2.305	-1.085	ENSG00000066044
NM_005967	NAB2,MADER	1.227	1.004	1.136	1.031	2.295	1.059	ENSG00000166886
NM_003804	RIPK1,RIP	1.756	1.657	1.779	1.851	2.289	1.314	ENSG00000137275
NM_173653	SLC9A9	1.109	1.419	2.655	2.364	2.285	1.241	ENSG00000181804
NM_016255	FAM8A1,AHCP	1.292	1.415	2.237	2.148	2.284	-1.419	ENSG00000137414
NM_021958	HLX1	3.142	2.779	2.164	2.181	2.283	-1.023	ENSG00000136630
NM_001024912		1.099	1.167	1.973	2.314	2.281	1.094
NM_181836		1.336	1.982	2.271	2.294	2.281	1.117
NM_001860	COPT2,CTR2,SLC13A2,SLC31A2,HCTR2	1.204	1.487	1.533	1.461	2.28	-1.059	ENSG00000136867
NM_000110	DHP,DPD,DPYD	1.374	2.144	2.429	2.22	2.28	1.176	ENSG00000188641
NM_003805	CRADD,RAIDD	1.315	2.239	2.96	2.668	2.279	1.558	ENSG00000169372
NM_016293	BIN2,BRAP1	1.397	1.716	1.965	2.686	2.273	-1.099	ENSG00000110934
NM_000064	C3,COMPLEMENTC3	1.015	-1.198	1.756	3.169	2.272	-1.038	ENSG00000125730
NM_001031848		1.945	3.015	1.626	1.486	2.27	1.395
NM_004107	FCGRT	-1.168	1.834	2.097	1.805	2.261	1.096	ENSG00000104870
NM_022059	CXCL16,CXCLG16,SRPSOX	1.253	1.88	1.999	2.198	2.261	1.059	ENSG00000161921
NM_014674		1.556	2.068	2.094	2.337	2.258	1.189
NM_004206	SEC22C,SEC22L3	-1.005	1.755	2.539	2.666	2.257	1.089	ENSG00000093183
NM_002114	HIVEP1,MBP1,PRDIIBF1,ZNF40	1.845	1.497	1.492	1.253	2.256	-1.094	ENSG00000095951
NM_148177	ATROGIN1,FBXO32,MAFBX	1.452	1.284	1.384	1.63	2.255	1.051	ENSG00000156804
NM_002654	CTHBP,OIP3,PK3,PKM,PKM2,TCB,THBP1	1.515	2.517	2.765	2.285	2.255	1.481	ENSG00000067225
NM_052847	GNG7,GPROTEINGAMMA7	-1.153	-1.053	1.998	2.589	2.253	-1.329	ENSG00000176533
NM_013241	FHOD1,FHOS	2.514	3.167	2.051	1.976	2.252	-1.104	ENSG00000135723
NM_018368	BA810I22,C6ORF209	1.662	2.591	2.451	2.392	2.251	-1.018	ENSG00000168216
NM_022829	NADC3,SDCT2,SLC13A3	1.375	1.877	2.321	3.033	2.25	-1.02	ENSG00000158296
NM_032169	NPH3,NPHP3	-1.315	1.003	2.354	3.852	2.237	-1.202	ENSG00000113971
NM_053056	BCL1,CCND1,D11S287E,PRAD1,U21B31	1.176	-1.18	-1.76	-1.919	2.237	-1.234	ENSG00000110092
NM_020169	LXN,MUM	1.253	2.123	2.627	2.593	2.232	-1.27	ENSG00000079257
NM_002348	CD229,HLY9,LY9,MLY9,SLAMF3	1.336	2.706	2.458	2.16	2.231	1.071	ENSG00000122224
NM_001024465		1.285	1.593	1.195	-1.018	2.223	1.046
NM_207348		1.451	1.023	1.226	1.601	2.22	1.063	ENSG00000162461
NM_001011666		1.084	-1	-1.05	1.035	2.219	1.048
NM_138768	MYEOV,OCIM	1.708	1.798	1.156	1.385	2.217	-1.859	ENSG00000172927
NM_004413	DPEP1,MDP,RDP	1.018	1.097	2.048	2.359	2.216	1.028	ENSG00000015413
NM_000442	PECAM1,CD31	2.361	3.483	2.252	2.144	2.214	-1.033	ENSG00000198802
NM_198097	C7ORF28A,CGI43,C7ORF28B	1.092	1.928	2.379	2.501	2.212	1.249	ENSG00000146574
NM_030627	CPEB4	1.956	1.765	1.454	1.516	2.212	1.159	ENSG00000113742
NM_005406	ROCK1	1.08	1.391	2.14	2.488	2.211	1.152	ENSG00000067900
NM_030809	C12ORF2,C12ORF22,TAIP12	1.51	1.489	1.784	1.893	2.211	-1.034	ENSG00000110925
NM_001024646		1.267	1.101	1.218	1.672	2.209	-1.091
NM_015702	C2ORF25	1.622	2.138	2.071	2.119	2.209	1.254	ENSG00000168288
NM_002668	A4,A4LSB,PLP2	1.291	1.976	2.389	2.281	2.207	-1.23	ENSG00000102007
NM_021999	ABRI,BRI,BRI2,BRICD2B,E25B,E316,FBD,ITM2B	1.62	2.266	2.586	2.416	2.206	-1.234	ENSG00000136156
NM_021245	CS2,FATZ,MYOZ,MYOZ1	1.19	1.237	2.209	2.95	2.205	1.061	ENSG00000177791
NM_032319	C2ORF7	1.383	2.204	2.765	2.674	2.202	1.523	ENSG00000135617
NM_004071	CLK,CLK1,STY	1.245	1.366	1.318	1.555	2.2	1.057	ENSG00000013441
NM_004156	PPP2CB,ACP2	1.727	1.969	1.865	2.066	2.197	1.188	ENSG00000104695
NM_006779	BORG1,CDC42EP2,CEP2	1.437	1.542	1.711	1.705	2.195	-1.009	ENSG00000149798
NM_016021	CGI76,HSPC153,HSPC205,NCUBE1,UBC6P,UBE2J1	2.256	2.298	2.331	2.561	2.191	-1.135	ENSG00000198833
NM_001013714		-1.343	-1.459	-1.016	1.474	2.19	-1.01
NM_000944	CALN,CALNA,CALNA1,CCN1,CNA1,PPP2B,PPP3CA	2.024	2.076	2.32	2.291	2.189	1.562	ENSG00000138814
NM_022373		1.423	2.165	1.632	1.929	2.187	-1.156	ENSG00000122557
NM_017780		1.681	1.357	1.211	1.245	2.187	1.193
NM_016617	UFM1,ORF	1.911	2.207	1.938	2.024	2.186	1.146	ENSG00000120686
NM_018181	ZNF532	1.34	1.658	2.252	2.376	2.185	1.194	ENSG00000074657
NM_002209	CD11A,ITGAL,LFA1,LFA1A	1.318	2.002	2.063	2.167	2.184	1.712	ENSG00000005844
NM_019600		1.75	1.5	1.689	2.163	2.182	-1.278
NM_173844	MALT1,MLT,MLT1	2.199	1.938	1.481	1.572	2.182	-1.213	ENSG00000172175
NM_016389		1.912	2.11	2.069	2.898	2.181	1.116
NM_001669	ARSD	-1.051	1.323	2.144	2.649	2.179	-1.068	ENSG00000006756
NM_005578	LPP	1.097	1.632	2.123	2.123	2.178	1.08	ENSG00000145012
NM_017658	BTBD5	2.639	2.096	1.784	1.617	2.178	1.268	ENSG00000179454
NM_014851		1.907	1.951	1.4	1.32	2.171	1.699
NM_025262	C6ORF20,G5C,LY6G5C,LY6G5CA,LY6G5CB,NG33	1.704	1.669	1.687	1.613	2.168	1.247	ENSG00000111971
NM_139322	ATRN,DPPTL,MGCA,ATTRACTIN	1.464	1.93	2.053	2.212	2.167	1.335	ENSG00000088812
NM_006762	LAPTM5	1.797	2.406	2.042	2.136	2.162	1.129	ENSG00000162511
NM_002970	SAT,SPERMIDINE	1.191	-1.715	-2.176	-1.697	2.161	-1.224	ENSG00000130066
NM_015878	MGC691,OAZI,OAZIN	1.67	2.179	2.43	2.482	2.16	1.009	ENSG00000155096
NM_018330		-1.067	2.068	2.329	2.404	2.159	-1.316	ENSG00000187164
NM_006365	CROC4	-1.067	1.115	1.434	1.493	2.155	-1.066	ENSG00000125462
NM_021227	DC2	1.233	2.302	2.567	3.041	2.155	1.541	ENSG00000198856
NM_148919	D6S216,D6S216E,LMP7,PSMB8,RING10	1.04	1.438	2.884	3.244	2.154	1.503	ENSG00000168396
NM_005761	PLXNC1,VESPR	1.046	1.452	2.24	3.247	2.152	1.058	ENSG00000136040
NM_002755	MAP2K1,MAPKK1,MEK1,MKK1,PRKMK1	1.812	2.529	2.252	2.456	2.151	1.011	ENSG00000169032
NM_005746	PBEF1,PBEF	-1.063	-1.118	-1.241	-1.254	2.15	-1.191	ENSG00000105835
NM_003105	GP250,LR11,LRP9,SORL1,SORLA,SORLA1	1.177	2.046	2.491	2.353	2.149	-1.027	ENSG00000137642
NM_000602	PAI,PAI1,PLANH1,SERPINE1	1.084	-1.079	-1.032	1.063	2.148	1.072	ENSG00000106366
NM_019049		1.528	1.868	2.041	2.178	2.145	-1.318	ENSG00000162701
NM_016817	OAS2	-1.306	1.114	2.017	3.45	2.144	1.043	ENSG00000111335
NM_001012479		1.398	1.903	2.159	2.321	2.143	1.179
NM_006079	CITED2,MRG1,P35SRJ	1.551	1.481	1.549	1.938	2.142	-1.706	ENSG00000164442
NM_012287	ACAP2,CENTB2,CNTB2	1.695	2.224	2.219	2.37	2.141	1.108	ENSG00000114331
NM_175052	PST,PST1,SIAT8D,ST8SIAIV	1.639	1.923	1.784	1.8	2.139	1.018	ENSG00000113532
NM_005953	MT2A,MT1,MT1E,MTD,CES1,METALLOTHIONEINII,MTII,METALLOTHIONEIN	8.878	6.285	1.578	1.095	2.139	2.472	ENSG00000125148
NM_133376	CD29,FNRB,GPIIA,ITGB1,MDF2,MSK12,VLAB	1.851	2.382	2.15	2.55	2.138	1.201	ENSG00000150093
NM_018724	IL10D,IL20,ZCYTO10	1.158	-1.078	1.129	1.096	2.132	1.183	ENSG00000162891
NM_152641		1.346	1.815	2.406	2.735	2.13	1.286
NM_005115	LRP,MVP,VAULT1	1.402	1.634	2.061	2.752	2.13	1.22	ENSG00000013364
NM_006586	CAG4A,ERDA5,TNRC5,CTG4A	1.602	2.435	2.762	2.328	2.129	1.416	ENSG00000137161
NM_002985	CCL5,D17S136E,RANTES,SCYA5,SISD,TCP228	1.334	1.578	1.114	-1.008	2.128	-1.571	ENSG00000161570
NM_006561	BRUNOL3,CUGBP2,ETR3,NAPOR,NAPOR2,NAPOR1,NAPOR3	1.473	1.474	1.964	2.569	2.127	1.173	ENSG00000048740
NM_025209	EPC1	1.638	1.565	1.561	1.654	2.127	1.213	ENSG00000120616
NM_015265	SATB2	1.792	1.856	2.266	2.689	2.125	-1.001	ENSG00000119042
NM_002965	CAGB,CFAG,CGLB,L1AG,LIAG,MAC387,MIF,MRP14,NIF,P14,S100A9	-1.067	1.15	1.948	2.384	2.124	1.148	ENSG00000163220
NM_001012427		2.119	1.168	1.249	1.472	2.124	-1.005
NM_001284	AP3S1,CLAPS3,SIGMA3A	1.305	2	1.92	2.573	2.123	1.228	ENSG00000177879
NM_016029	DHRS7,RETDSR4,RETSDR4	1.309	1.683	2.195	2.298	2.123	1.036	ENSG00000100612
NM_018169		1.831	1.287	-1.143	1.048	2.122	-1.38	ENSG00000174718
NM_001010867		2.462	1.449	1.169	1.537	2.121	1.352
NM_000636	IPOB,MNSOD,SOD2	1.131	1.08	1.214	1.148	2.12	1.226	ENSG00000112096
NM_006444	CAPE,HCAPE,SMC2L1	1.689	2.407	2.042	2.268	2.119	1.105	ENSG00000136824
NM_005715	UST	1.744	2.222	1.948	2.256	2.118	1.154	ENSG00000111962
NM_206921	BA57K17,C6ORF204,NYBR15	1.901	1.741	1.6	1.685	2.118	1.153	ENSG00000111860
NM_018482	ASAP1,DDEF1,PAG2,PAP,ZG14P	2.535	2.124	1.798	1.887	2.116	-1.092	ENSG00000153317
NM_017824	RNF153	1.323	1.3	1.379	1.87	2.115	1.311	ENSG00000198060
NM_001207	BETANAC,BTF3,BTF3A,BTF3B,NACB,OK	1.329	1.976	2.285	2.346	2.115	1.478	ENSG00000145741
NM_001008237		1.575	1.531	1.599	1.759	2.114	1.179
NM_015483	KBTBD2	1.583	1.548	1.286	1.281	2.114	-1.009	ENSG00000170852
NM_207012	AP3M1	1.556	3.145	2.569	2.293	2.113	1.337	ENSG00000185009
NM_177444	PPFIBP1,HSGT2,L2	1.729	1.532	1.348	1.287	2.112	-1.243	ENSG00000110841
NM_016395	HSPC121,BIND1	1.874	2.704	2.796	2.521	2.111	1.198	ENSG00000074696
NM_001008699		1.337	1.056	1.195	1.048	2.107	1.143
NM_015156	COREST,RCOR,RCOR1	1.995	1.658	2.109	1.652	2.104	1.215	ENSG00000089902
NM_014882		2.457	2.591	1.953	2.154	2.104	1.411
NM_001346	DAGK3,DGKG,DGKGAMMA	1.145	2.343	2.084	1.848	2.1	-1.068	ENSG00000058866
NM_012328	DNAJB9,ERDJ4,MDG1,MST049	1.45	1.609	1.563	1.411	2.099	1.07	ENSG00000128590
NM_005724	TM4A,TM4SF8,TSPAN3	1.153	1.729	1.876	2.522	2.098	1.296	ENSG00000140391
NM_004761	KE1,RGL2,HKE1.5,HKE1,RAB2L	1.462	1.955	1.865	1.895	2.098	-1.181	ENSG00000056687
NM_005354	JUND	1.185	-1.23	-1.234	-1.128	2.096	-1.096
NM_014814	P44S10,SGA113M,PFAAP4	1.401	2.196	2.246	2.343	2.094	1.16	ENSG00000163636
NM_004685	MTMR6	1.931	1.942	1.729	1.383	2.09	-1.133	ENSG00000139505
NM_003688	CASK	1.477	1.891	1.851	2.059	2.089	1.141	ENSG00000147044
NM_213662	APRF,STAT3	1.369	1.781	2.124	1.992	2.086	1.18	ENSG00000168610
NM_022818	MAP1LC3B	2.354	2.071	1.599	1.494	2.081	-1.343	ENSG00000140941
NM_006527	SLBP	1.45	2.226	2.254	2.356	2.079	1.411	ENSG00000163950
NM_152655	SZFP41,ZNF585B,ZNF585A	1.319	2.132	2.288	2.516	2.077	1.135	ENSG00000196967
NM_001204	BMPR2,BMPR3,BMPRII,BMR2,BRK3,PPH1,TALK	1.365	1.799	1.911	1.951	2.075	-1.136
NM_002250	HKCA4,HSK4,IK1,IKCA1,KCA3,KCA4,KCNN4,SK4	1.411	1.925	1.377	1.527	2.075	-1.765	ENSG00000104783
NM_014056	HIG1	1.474	2.261	2.166	2.296	2.075	1.294	ENSG00000181061
NM_100264	BA48B24,BM016,WAC,WWP4	1.692	1.363	1.893	2.205	2.075	1.132	ENSG00000095787
NM_181078	IL21R,NILR	1.002	1.494	1.413	1.418	2.073	1.066	ENSG00000103522
NM_020127	TUFT1	1.244	1.24	1.505	1.696	2.07	-1.048	ENSG00000143367
NM_015997	CGI41	-1.136	1.559	2.045	1.997	2.069	1.025	ENSG00000143303
NM_004311	ARL3	-1.024	1.16	2.077	2.516	2.069	-1.078	ENSG00000138175
NM_014015	DEXI	1.218	1.919	2.36	2.358	2.069	1.123	ENSG00000182108
NM_004772	C5ORF13,D4S114,P311,PTZ17,HP311	1.2	1.967	2.474	2.212	2.068	-1.923	ENSG00000134986
NM_030912	GERP,RNF27,TRIM8	1.547	1.724	1.443	1.3	2.066	-1.031	ENSG00000171206
NM_022168	MDA5	1.554	2.069	2.114	2.399	2.063	-1.093	ENSG00000115267
NM_018009	TAPBPL,TAPBPR	1.075	1.302	2.337	2.728	2.061	1.198	ENSG00000139192
NM_024913		-1.056	2.412	2.602	1.917	2.06	-1.127	ENSG00000106034
NM_018955	UBB	1.082	2.02	2.564	2.568	2.059	1.245	ENSG00000170315
NM_005438	FOSL1,FRA1	1.543	1.413	-1.051	-1.031	2.059	1.082	ENSG00000175592
NM_003714	STC2,STCRP,HSTC2	-1.01	1.187	2.234	2.866	2.058	-1.093	ENSG00000113739
NM_033397		2.103	1.705	1.175	1.212	2.056	1.002	ENSG00000148841
NM_172200	IL15RA	-1.037	1.044	1.022	1.002	2.052	1.054	ENSG00000134470
NM_001032281		1.324	1.248	2.021	2.227	2.052	1.015
NM_004728	DDX21,GUA,GURDB,RHII,OK	1.569	1.686	1.405	1.476	2.052	1.432	ENSG00000165732
NM_015387	CGI95,MOB1,MOB3,PREI3	1.423	1.92	1.916	2.391	2.051	1.329	ENSG00000115540
NM_152829	TES,TESS,TESS2,TESTIN	1.236	1.804	1.857	1.923	2.05	1.045	ENSG00000135269
NM_005433	CYES,HST441,P61YES,YES,YES1	2.568	1.127	-1.131	-1.12	2.05	-1.733	ENSG00000176105
NM_001558	CDW210A,HIL10R,IL10R,IL10R1,IL10RA	1.32	1.298	-1.055	-1.172	2.049	1.086	ENSG00000110324
NM_000566	CD64,FCGR1A,FCRI,IGFR1	1.823	1.634	2.198	2.576	2.048	1.071	ENSG00000198019
NM_153634	CPNE8,CPEVIII	1.409	1.961	2.237	2.518	2.046	-1.182	ENSG00000139117
NM_014636		1.114	1.175	1.986	2.456	2.045	-1.015
NM_173528		1.143	1.201	1.721	1.843	2.044	1.098	ENSG00000156206
NM_015868	CD158B,CD158B2,CL6,KIR023GB,KIR2DL3,NKAT2,NKAT2A,NKAT2B,P58,NKAT2ADELTAIG2	-1.156	1.043	1.989	2.526	2.042	-1.2	ENSG00000125498
NM_013448	ACF1,BAZ1A,HACF1,WALP1,WCRF180	1.037	1.658	1.475	1.439	2.042	1.39	ENSG00000198604
NM_003088	FSCN1,P55,SNL,HSN	-1.12	1.505	2.137	2.176	2.041	-1.239	ENSG00000075618
NM_004789	HLHX2,LH2,LHX2	1.216	1.125	1.188	1.414	2.04	1.189	ENSG00000106689
NM_181301	CKLFH,CKLFH1,CKLFH1A,CKLFSF1	1.384	1.709	2.242	1.626	2.039	1.481	ENSG00000089505
NM_144649		1.306	1.385	1.93	1.872	2.038	-1.081	ENSG00000165071
NM_032744	C6ORF105,DJ413H6	1.09	1.14	2.024	2.168	2.037	-1.125	ENSG00000111863
NM_012068	ATF5	2.916	1.454	1.164	1.588	2.034	1.287	ENSG00000169136
NM_152523		1.445	1.585	1.571	1.827	2.033	1.17	ENSG00000163249
NM_145165	C14ORF52,CHCH,CHURC1,MY015	1.236	1.819	2.354	2.502	2.031	1.158	ENSG00000197195
NM_016401	HSPC138	1.295	1.561	2.113	2.193	2.03	1.347	ENSG00000149196
NM_014261	PRVTIRB,TICAM1,TRIF	1.096	1.067	1.209	1.108	2.028	1.071	ENSG00000127666
NM_001146	AGP1,AGPT,ANG1,ANGPT1	1.399	1.553	2.681	2.769	2.027	-1.877	ENSG00000154188
NM_006769	LMO4	1.795	2.61	2.41	2.63	2.026	-1.35	ENSG00000143013
NM_198507	NS3ATP6	1.494	1.832	2.202	2.124	2.025	1.286	ENSG00000174132
NM_012428	GP55,GP65,SDFR1	2.469	2.628	2.015	1.784	2.024	1.17	ENSG00000156642
NM_003275	D9S57E,ETMOD,TMOD,TMOD1,C9ORF97	1.105	1.366	2.236	2.537	2.023	-1.243	ENSG00000136842
NM_003739	AKR1C3,DD3,HAKRB,HAKRE,HLUPGFS,HSD17B5,CHLUPGFS,CHLORDECONEREDUCTASEHOMOLOG	1.152	1.607	2.108	2.338	2.023	-2.564	ENSG00000196139
NM_080588	BPTP4,HEPTP,LCPTP,LPTP,PTPN7,PTPNI,LPTPASE	1.941	1.827	1.634	1.695	2.023	1.11	ENSG00000143851
NM_198562		2.896	2.167	1.671	1.903	2.023	-1.027	ENSG00000188315
NM_003971	HSS,JLP,PHET,SPAG9	1.554	1.908	1.598	1.785	2.022	1.15	ENSG00000008294
NM_006415	HSAN,HSAN1,HSN1,LBC1,LCB1,SPT1,SPTI,SPTLC1	1.617	2.417	2.194	2.372	2.022	1.268	ENSG00000090054
NM_006123	IDS,MPS2,SIDS	2.308	2.615	2.137	1.9	2.021	-1.188	ENSG00000010404
NM_030789	DJ324O17,H13,HM13,IMP1,IMPAS,PSENL3,PSL3,SPP	1.16	2.112	2.64	2.527	2.02	1.38	ENSG00000101294
NM_001197	BBC1,BIK,BIP1,BP4,NBK	1.216	1.6	2.255	2.509	2.019	-1.094	ENSG00000100290
NM_001008566		1.547	2.294	2.194	2.061	2.018	1.014
NM_031924	DJ111C20,RSHL2,RSP3	1.022	1.601	1.907	2.163	2.017	1.013	ENSG00000130363
NM_175862	B70,B72,CD28LG2,CD86,LAB72	1.275	1.401	1.779	1.859	2.016	1.118	ENSG00000114013
NM_001786	CDC2	1.479	1.923	2.171	2.211	2.016	1.026	ENSG00000170312
NM_007124	DMDL,DRP,DRP1,UTRN	1.314	1.597	2.034	2.648	2.014	1.068	ENSG00000152818
NM_198547		-1.141	-1.315	1.136	1.934	2.013	1.135	ENSG00000184313
NM_019046		1.092	-1.027	1.083	1.127	2.013	1.26
NM_003290	TPM4,TPM4ALKFUSION,TPM4ALK	1.442	2.081	2	1.49	2.013	-1.1	ENSG00000167460
NM_016472	C14ORF129	1.445	2.204	1.996	2.05	2.013	-1.1	ENSG00000100744
NM_001720	BMP8,BMP8B,OP2	1.014	1.655	2.281	2.705	2.009	-1.062	ENSG00000116985
NM_003622	PPFIBP1,HSGT2,L2	1.556	1.943	1.841	2.091	2	-1.122	ENSG00000110841
NM_153607		1.525	1.509	1.363	1.622	1.998	-1.09	ENSG00000164463
NM_020738		1.53	2.032	1.922	2.133	1.998	1.053
NM_006923	SDF2	1.921	2.133	1.954	2.011	1.997	1.078	ENSG00000132581
NM_001025265		-1.087	-1.334	-1.024	1.131	1.996	-1.172
NM_203329	CD59,MIC11,MIN1,MIN2,MIN3,MSK21,PROTECTIN,HRF20	1.411	1.252	1.72	1.845	1.994	1.102	ENSG00000085063
NM_002735	PRKAR1B	-1.167	1.484	2.442	2.255	1.993	1.101	ENSG00000188191
NM_181738	NKEFB,PRDX2,PRP,PRXII,TDPX1,TSA	1.383	1.883	2.431	2.4	1.993	1.288	ENSG00000167815
NM_024730		-1.206	1.558	2.945	2.856	1.992	-1.456	ENSG00000111404
NM_002068	GNA15	-1.19	1.126	1.057	1.074	1.992	-1.262	ENSG00000060558
NM_016446	C9ORF127,NGX6	1.169	1.409	1.906	2.526	1.992	1.025	ENSG00000137103
NM_019061	PIP3AP	1.39	2.026	2.493	2.383	1.992	1.376	ENSG00000150712
NM_001013738		1.397	1.687	1.579	1.818	1.991	1.113
NM_007237	LYSP100A,LYSP100B,SP140	1.025	1.84	2.105	1.863	1.989	1.017	ENSG00000079263
NM_173647	RNF149,DNAPTP2	2.027	2.017	1.534	1.487	1.988	-1.009	ENSG00000163162
NM_031452	C6ORF119,DJ427A4	1.467	1.995	2.077	2.359	1.986	1.185	ENSG00000169612
NM_173354	MSK,SIK,SNF1LK	-1.211	-1.213	-1.333	-1.395	1.982	1.032	ENSG00000142178
NM_016582	HPTR3,PHT2,PTR3,SLC15A3	1.102	1.345	1.63	1.852	1.982	1.036	ENSG00000110446
NM_001005340		1.406	2.186	2.214	2.173	1.982	-1.041
NM_014397	NEK6	4.031	3.303	1.584	1.5	1.981	-1.3	ENSG00000119408
NM_152265		1.395	1.908	1.969	1.956	1.98	1.349
NM_144728	DUSP10,MKP5	-1.057	-1.163	-1.105	1.123	1.979	-1.278	ENSG00000143507
NM_152673	MUC20	1.159	-1.271	1.151	1.606	1.978	1.175	ENSG00000176945
NM_001047	SRD5A1	1.328	1.894	2.131	1.834	1.978	-1.116	ENSG00000145545
NM_004430	EGR3,BIN3,PILOT	1.069	-1.067	1.056	1.072	1.977	1.073	ENSG00000147439
NM_004227	ARNO3,GRP1,PSCD3	1.787	2.621	2.435	2.973	1.976	-1.132	ENSG00000008256
NM_018204	CKAP2,LB1,TMAP	1.931	2.239	2.26	2.328	1.975	1.309	ENSG00000136108
NM_001013630		-1.067	1.089	1.685	2.304	1.974	-1.01
NM_017831	RNF125	1.727	2.893	2.234	2.422	1.974	-1.286	ENSG00000101695
NM_017446	C21ORF92,L39MT,MRPL39,MRPL5,PRED22,PRED66,RPML5	1.229	2.035	2.047	2.177	1.973	1.286	ENSG00000154719
NM_005605	PPP3CC,CALCINEURINACATALYTICSUBUNIT,CALMODULINDEPENDENTPROTEINPHOSPHATASECATALYTICSUBUNIT,CAMPRPCATALYTICSUBUNIT	1.48	1.716	1.614	1.559	1.972	1.114	ENSG00000120910
NM_016410	C9ORF83,CGI34,HSPC177,PNAS2	1.651	2.412	2.158	2.471	1.972	1.031	ENSG00000086065
NM_024807	C6ORF76,DJ238O23,TLT2,TREML2	1.135	1.309	1.888	2.869	1.971	1.123	ENSG00000112195
NM_021230	HALR,MLL3	1.469	1.681	1.615	1.982	1.971	1.358	ENSG00000055609
NM_015458	C8ORF9,LIPSTYX,MTMR8,MTMR9	1.635	1.623	1.663	1.516	1.97	1.115	ENSG00000104643
NM_005875	GC20	1.667	1.861	1.772	1.574	1.97	1.055	ENSG00000114784
NM_181481	C18ORF1	1.186	2.483	2.707	2.346	1.969	1.037	ENSG00000168675
NM_017702		1.524	1.995	2.448	2.068	1.969	1.176	ENSG00000140995
NM_001025389		1.194	2	1.775	1.527	1.968	1.056
NM_014888	FAM3C	1.459	1.886	1.925	2.187	1.968	1.307	ENSG00000196937
NM_203472	AD015,SBBI8,SELS	1.769	2.215	2.122	2.117	1.967	1.393	ENSG00000131871
NM_013441	DSCR1L2,HRCN3,MCIP3,RCN3	1.601	2.678	1.944	1.898	1.965	-1.01	ENSG00000117602
NM_014616		1.175	1.606	1.92	2.122	1.964	1.511
NM_006167	NKX3,NKX31,NKX3A,NKX3.1	1.374	2.07	1.671	1.618	1.964	1.103	ENSG00000167034
NM_012297	G3BP2	1.855	2.178	1.951	1.854	1.964	-1.006	ENSG00000138757
NM_015974	CRYL1	1.348	1.429	2.241	2.328	1.963	1.145	ENSG00000165475
NM_016362	GHRL,HM46	1.724	2.433	1.783	1.962	1.963	-1.36	ENSG00000157017
NM_012257	HBP1	1.358	1.4	1.369	1.619	1.962	-1.651	ENSG00000105856
NM_002198	IRF1,MAR	1.41	1.416	1.394	1.647	1.962	1.018	ENSG00000125347
NM_033034	TRIM5	1.006	1.556	1.627	2.024	1.96	1.286	ENSG00000132256
NM_001013629		1.21	1.432	1.871	1.692	1.955	1.255
NM_015230	ARAP2,CENTD1,PARX	1.642	1.607	1.304	1.287	1.954	-1.319	ENSG00000047365
NM_003044	BGT1,SLC6A12	-3.009	-1.024	1.583	2.126	1.953	1.622	ENSG00000111181
NM_078481	CD97	1.226	1.741	1.388	1.606	1.953	1.294	ENSG00000123146
NM_015245	ANKS1	1.27	2.494	1.986	1.829	1.953	-1.099	ENSG00000064999
NM_014720	SE209,SLK,STK2	1.379	2.287	1.702	1.602	1.952	-1.006	ENSG00000065613
NM_001154	ANX5,ANXA5,ENX2,PP4	1.492	1.912	1.937	1.771	1.952	-1.101	ENSG00000164111
NM_000861	H1R,HISH1,HRH1	1.772	2.028	1.9	1.573	1.952	1.118	ENSG00000196639
NM_015150	RAFTLIN	1.006	1.366	1.974	2.248	1.951	-1.015	ENSG00000131378
NM_023080		1.425	2.407	2.522	2.288	1.951	1.19	ENSG00000182307
NM_014876		1.237	1.681	1.594	1.674	1.95	-1.049	ENSG00000100221
NM_016079	VPS24,NEDF	1.531	2.031	2.379	2.232	1.948	1.088	ENSG00000115561
NM_000675	ADORA2,ADORA2A,HA2AR,RDC8,A2,ADENOSINEA2RECEPTOR	1.795	1.552	1.119	1.144	1.947	1.278	ENSG00000128271
NM_024311	ET	1.276	1.656	1.924	2.248	1.945	1.059	ENSG00000092931
NM_001002857		1.627	1.915	1.814	1.903	1.945	-1.065
NM_000422	K17,KRT17,PC,PC2,PCHC1	1.279	1.05	1.408	2.251	1.944	-1.069	ENSG00000186831
NM_152450		1.302	3.458	2.781	2	1.942	-1.206	ENSG00000157470
NM_181528	ARD1,NAT5	1.565	1.973	2.149	2.177	1.942	-1.104	ENSG00000173418
NM_001855	COL15A1	1.077	1.347	1.908	2.209	1.94	-1.146
NM_001002236		-1.017	1.037	-1.029	-1.002	1.937	-1.024
NM_012074	CERD4,DPF3	1.067	2.117	2.321	2.198	1.936	1.143
NM_030806	C1ORF21	-1.242	-1.367	1.428	1.857	1.935	-1.166	ENSG00000116667
NM_014241	PTPLA	1.117	1.419	2.104	2.209	1.935	1.036	ENSG00000165996
NM_018299		1.364	1.941	2.329	2.358	1.935	1.25	ENSG00000104343
NM_014791	MELK	1.592	2.715	2.247	2.133	1.934	1.217	ENSG00000165304
NM_133625	SYN2,SYNII,SYNIIA,SYNIIB	1.09	1.183	1.113	1.071	1.933	-1.002	ENSG00000157152
NM_020443	NAV1,POMFIL3,STEERIN1	-1.216	1.383	1.702	1.961	1.932	-1.149	ENSG00000134369
NM_015493	ANKRD25	1.375	2.674	2.382	2.267	1.932	-1.056	ENSG00000197256
NM_001013005		1.097	1.551	2.111	2.569	1.931	1.117
NM_003982	LAT3,LPI,SLC7A7,Y	1.096	1.937	1.572	1.736	1.93	1.13	ENSG00000155465
NM_018227	MOP4	1.315	1.503	1.689	1.663	1.927	-1.152	ENSG00000033178
NM_014504	RABEX5,RABGEF1	1.47	1.643	1.529	1.47	1.927	-1.072	ENSG00000154710
NM_001607	ACAA,ACAA1,PTHIO,THIO	-1.181	-1.041	1.847	2.688	1.926	-1.083	ENSG00000060971
NM_176895	PAP2,PAP2A,PPAP2A,PAP2A1,PAP2A2	-1.032	1.311	2.012	2.46	1.926	-1.077	ENSG00000067113
NM_032310	BA370F5,C9ORF89	1.89	2.484	1.845	1.974	1.925	2.038	ENSG00000165233
NM_021983	HLADRB1,HLADRB5,HLADRB4,HLADRB3,HLADRB6,HLADR,HLADRB,HLADQB1,DRB1,HLADRB2,HLADRB1L,HLADRW12,HLADW12,HLADRB52,DRB52,HLADRBETA,HLADRBETA1	1.287	1.599	1.917	2.166	1.922	1.156	ENSG00000196126
NM_015512		-1.27	-1.322	-1.074	1.719	1.919	1.142
NM_015079		1.377	1.717	2.023	1.97	1.919	1.324	ENSG00000167202
NM_005801	A121,ISO1,SUI1,SUI1ISO1	1.284	1.016	1.167	1.257	1.916	1.267	ENSG00000173812
NM_018466	MDS031	1.421	1.963	1.904	1.858	1.916	1.281	ENSG00000072319
NM_005401	PEZ,PTP36,PTPN14	1.186	1.765	1.914	1.801	1.915	-1.112	ENSG00000152104
NM_025147		1.494	1.432	1.306	1.248	1.914	-1.045	ENSG00000115520
NM_002397	MEF2C,HMEF2C	1.528	1.946	1.805	1.799	1.914	-1.232	ENSG00000081189
NM_000856	GCSA3,GUC1A3,GUCA3,GUCSA3,GUCY1A3,GCSALPHA1,GCSALPHA3,SGC	3.504	2.796	3.249	3.043	1.913	-1.864	ENSG00000164116
NM_001031628		1.19	2.035	1.988	1.855	1.911	-1.048
NM_016946	F11R,JAM,JAM1,JCAM,KAT,PAM1	1.247	1.591	1.793	1.84	1.91	-1.063	ENSG00000158769
NM_015071	ARHGAP26,GRAF,OPHN1L,OPHN1L1	1.207	1.391	1.704	1.917	1.909	-1.038	ENSG00000145819
NM_000628	CDW210B,CRF24,CRFB4,D21S58,D21S66,IL10R2,IL10RB	-1.038	1.967	2.542	2.373	1.908	1.113	ENSG00000159113
NM_000441	DFNB4,PDS,SLC26A4	1.043	2.093	2.839	1.779	1.908	-1.029	ENSG00000091137
NM_004048	B2M,<BETA>2<MU>,BETA2MICROGLOBULIN	1.491	1.936	1.966	2.167	1.907	-1.153	ENSG00000166710
NM_018689		1.65	1.441	1.345	1.491	1.907	1.151	ENSG00000103888
NM_015457	ZDHHC5,ZNF375	1.853	1.972	1.861	1.765	1.906	1.418	ENSG00000156599
NM_020939	COPN5,CPN5,CPNE5	1.035	1.158	1.39	1.645	1.904	1.053	ENSG00000124772
NM_012212	LTB4DH	1.273	1.865	1.967	2.282	1.903	1.095	ENSG00000106853
NM_001013251		1.245	2.089	3.355	2.504	1.902	1.743
NM_018947	CYC,CYCS,HCS	1.07	-1.026	1.592	2.139	1.901	1.276	ENSG00000172115
NM_016078	CGI148,FAM18B,YDR084C,NPD008	1.267	1.386	1.307	1.622	1.901	1.112	ENSG00000171928
NM_025224		1.642	1.439	1.655	1.869	1.901	-1.065
NM_207505		-1.369	-1.272	-1.248	-1.198	1.896	1.037	ENSG00000197942
NM_017719	HSNFRK,SNRK	1.373	1.592	1.087	1.234	1.896	-1.184	ENSG00000163788
NM_022040	HSPC046,LAB,NTAL,WBSCR15,WBSCR5,WSCR5	1.363	1.804	1.704	1.774	1.895	1.033	ENSG00000086730
NM_014572	LATS2,HSLATS2	1.665	1.534	1.304	1.163	1.891	-1.143	ENSG00000150457
NM_001001390		1.394	1.733	1.816	1.919	1.887	-1.691
NM_152398		1.081	1.133	1.437	1.831	1.886	1.068	ENSG00000145247
NM_002101	GE,GPC,GYPC	1.217	1.906	2.087	1.888	1.885	-1.013	ENSG00000136732
NM_022481	ARAP3	-1.05	1.374	1.561	1.7	1.883	-1.398	ENSG00000120318
NM_013370	OKL38	2.994	2.41	2.014	1.847	1.881	-1.038	ENSG00000140961
NM_014153	HSPC055,ZC3HDC7	-1.06	1.39	1.751	2.157	1.879	1.081	ENSG00000122299
NM_002421	CLG,CLGN,MMP1	1.025	1.048	1.823	2.439	1.879	1.063	ENSG00000196611
NM_014732		1.389	2.009	1.927	2.074	1.879	-1.11
NM_015469	HSPC299,NIPSNAP3A	1.417	1.825	1.848	1.976	1.879	1.046	ENSG00000136783
NM_015075		1.024	1.706	1.737	1.856	1.877	-1.046
NM_206962	HRMT1L1,PRMT2	1.07	1.185	1.556	1.779	1.877	-1.135	ENSG00000160310
NM_002902	E6BP,ERC55,RCN2	1.189	1.708	1.984	2.214	1.876	1.384	ENSG00000117906
NM_006022	TGFB1I4,TSC22,HUCEP2,PTG2	-1.018	-1.134	1.068	1.064	1.873	-1.033	ENSG00000102804
NM_080744	S4DSRCRB,SRCRB4D,SRCRBS4D	1.5	1.25	1.182	1.263	1.873	-1.018	ENSG00000146700
NM_023923	PHACTR4	1.488	1.539	1.843	2.208	1.872	1.282
NM_198267	ING3,P47ING3	1.862	1.66	1.675	1.789	1.872	1.078	ENSG00000071243
NM_138270	ATR2,ATRX,MRXS3,RAD54,RAD54L,SHS,XH2,XNP,ZNFHX	1.369	1.784	1.897	2.169	1.871	1.104	ENSG00000085224
NM_001031706		1.47	2.108	2.123	2.057	1.871	1.405
NM_003825	SNAP23,SNAP23A,SNAP23B	1.297	1.66	2.278	2.581	1.87	1.051	ENSG00000092531
NM_006224	PITPN,PITPNA,VIB1A	1.36	1.606	1.634	1.714	1.87	1.138	ENSG00000174238
NM_005139	ANXA3,ANX3	1.348	1.813	1.972	1.953	1.869	-1.138	ENSG00000138772
NM_016125		1.103	1.629	1.767	2.013	1.868	1.033	ENSG00000189050
NM_019015		1.89	2.036	1.561	1.804	1.868	1.117
NM_001002	L10E,P0,PRLP0,RPLP0,RPP0	1.417	2.129	2.259	2.216	1.866	1.256	ENSG00000089157
NM_005841	SPRY1,SPROUTY1	1.051	-1.199	-1.136	-1.084	1.865	-1.184	ENSG00000164056
NM_001029880		2.859	2.555	2.169	2.109	1.865	1.556
NM_000572	CSIF,IL10,IL10A,TGIF	1.009	-1.076	1.058	-1.068	1.864	1.024	ENSG00000136634
NM_022120	FKSG25,OXCT2,SCOTT,HSCOTT	1.109	1.236	1.759	2.743	1.864	1.003
NM_004896	HB58,HBETA58,VPS26	1.394	1.896	2.041	1.796	1.864	-1.015	ENSG00000122958
NM_144671		2.055	2.064	1.627	1.298	1.864	-1.043	ENSG00000198324
NM_018046	VG5Q	1.316	1.8	2.025	1.99	1.863	1.196	ENSG00000164252
NM_001034	RRM2,RR2	1.418	1.859	1.624	1.832	1.863	1.767	ENSG00000171848
NM_173206	MIZ,MIZ1,PIAS2,PIASXALPHA,PIASXBETA,SIZ2	1.4	1.579	1.467	1.519	1.862	-1.032	ENSG00000078043
NM_181349	SMURF1	1.932	1.634	1.351	1.301	1.862	-1.008	ENSG00000198742
NM_003097	HCERN3,SMD,SMN,SNRNPN,SNRPN,SNURF,PWCR1,SNURFSNRPN,IPW	1.169	1.473	2.052	2.305	1.861	-1.125	ENSG00000128739
NM_018965	TREM2,TREM2A,TREM2B,TREM2C	1.229	1.729	2.146	1.96	1.861	1.092	ENSG00000095970
NM_003794	SNX4	1.615	1.93	1.837	1.887	1.861	1.02	ENSG00000114520
NM_032810	ATAD1	1.665	2.062	1.633	2.074	1.86	1.218	ENSG00000138138
NM_033215		1.777	1.348	1.605	1.496	1.86	1.004
NM_019006	AWP1	1.228	1.652	1.761	2.059	1.857	-1.069	ENSG00000086666
NM_006122	MAN2A2,MANA2X	1.232	1.026	1.38	2.019	1.857	1.064	ENSG00000196547
NM_022466	PEGASUS,ZNFN1A5	1.294	1.647	1.552	1.527	1.857	-1.023	ENSG00000095574
NM_012319	SLC39A6,LIV1	1.659	2.066	1.787	2.227	1.857	1.182	ENSG00000141424
NM_001410	EGFL4,MEGF8	1.319	1.294	1.725	2.079	1.855	1.07	ENSG00000105429
NM_003774	GALNACT4,GALNT4,TUWD12	1.689	1.926	1.773	1.928	1.855	1.193	ENSG00000139323
NM_020338	RAI17,ZIMP10	1.463	1.775	1.439	1.456	1.854	-1.014	ENSG00000108175
NM_001007593		1.496	2.042	1.768	1.57	1.854	1.059
NM_020239	SPEC1	1.71	2.048	1.91	1.796	1.85	1.068	ENSG00000197622
NM_033379	CDC2	1.953	1.893	1.946	1.856	1.85	1.066	ENSG00000170312
NM_024867		1.08	1.162	1.912	1.876	1.848	1.101
NM_003372	PFD3,PFDN3,VBP1,PFD3HU	1.403	1.765	1.844	1.91	1.848	1.128	ENSG00000155959
NM_002647	PIK3C3	1.78	2.4	1.856	1.759	1.848	-1.271	ENSG00000078142
NM_206854	QK,QK3,QKI,HQK	1.43	2.136	2.104	1.921	1.847	1.201	ENSG00000112531
NM_000321	OSRC,RB,RB1,MIC2	1.321	2.14	2.175	2.346	1.846	1.001	ENSG00000139687
NM_001020820		-1.16	-1.035	1.148	1.149	1.845	-1.116
NM_144766	RGS13	1.59	1.811	1.655	1.885	1.845	1.07	ENSG00000127074
NM_017694		2.014	1.953	1.654	1.715	1.845	-1.096	ENSG00000151690
NM_006925	HRS,SFRS5,SRP40	-1.339	-3.83	-1.323	1.112	1.844	1.089	ENSG00000100650
NM_023039	ANKRA2	-1.091	1.201	1.332	1.682	1.844	-1.102	ENSG00000164331
NM_022130	GOLPH3,GOPP1,GPP34	1.349	1.562	1.32	1.255	1.844	-1.079	ENSG00000113384
NM_002841	HPTPG,PTPG,PTPRG,RPTPG,RPTPGAMMA,HPTPGAMMA	-1.04	2.114	1.874	1.664	1.843	-1.255	ENSG00000144724
NM_017586	C9ORF7	-1.016	1.042	1.61	2.093	1.843	-1.126	ENSG00000160325
NM_001005415		1.013	1.211	1.995	2.393	1.843	-1.208
NM_030621	DICER,DICER1,HERNA	1.067	1.798	1.745	1.962	1.843	1.342	ENSG00000100697
NM_000541	SAG	1.307	1.662	1.477	1.701	1.843	1.048	ENSG00000130561
NM_003025	CNSA1,EEN,SH3D2B,SH3GL1,SH3P8	1.831	1.958	1.908	1.791	1.843	1.159	ENSG00000141985
NM_004168	FP,SDH2,SDHA,SDHF,SDH	1.213	1.582	2.103	2.156	1.841	1.321	ENSG00000073578
NM_002210	CD51,ITGAV,MSK8,VNRA	1.512	1.63	1.531	1.928	1.841	1.051	ENSG00000138448
NM_012080	DXF68S1E,FAM16AX,GS1	-1.258	1.94	2.235	2.089	1.84	1.552	ENSG00000130021
NM_003133	SRP9	1.096	1.732	1.752	2.056	1.84	1.144	ENSG00000143742
NM_001904	CTNNB1,OK	1.661	2.261	1.492	1.601	1.84	1.021	ENSG00000168036
NM_175568	P2RX4,P2X4,P2X4R	-1.226	-1.088	1.295	1.478	1.839	-1.035	ENSG00000135124
NM_032709	C10ORF33	-1.076	1.153	2.043	2.353	1.839	-1.253	ENSG00000119943
NM_015316	ASPP1,P53BP2LIKE,P85,PPP1R13B	-1.111	1.476	1.751	1.778	1.838	1.01	ENSG00000088808
NM_175744	ARH9,ARHC,RHOC,RHOH9	1.65	1.822	1.717	1.908	1.838	-1.595	ENSG00000155366
NM_014023	WDR37	1.832	1.488	1.489	1.668	1.836	1.175	ENSG00000047056
NM_000165	CX43,DFNB38,GJA1,GJAL,ODD,ODDD,ODOD,SDTY3	4.163	3.548	2.406	1.731	1.835	1.046	ENSG00000152661
NM_002124	HLADRB1,HLADRB5,HLADRB4,HLADRB3,HLADRB6,HLADR,HLADRB,HLADQB1,DRB1,HLADRB2,HLADRB1L,HLADRW12,HLADW12,HLADRB52,DRB52,HLADRBETA,HLADRBETA1	1.26	1.473	1.759	1.989	1.834	-1.197	ENSG00000196126
NM_194301		1.407	1.57	1.543	1.838	1.833	1.062
NM_199324	HIN1,HSHIN1	1.377	1.287	1.14	1.195	1.832	1.062	ENSG00000164164
NM_001826	CKS1,CKS1B,CKSHS1	1.738	2.145	2.134	1.833	1.832	1.373	ENSG00000173207
NM_018641	C4S2,C4ST2,CHST12	-1.708	1.038	2.067	2.549	1.829	-1.239	ENSG00000136213
NM_000788	DCK	1.62	2.522	2.411	2.463	1.829	1.09	ENSG00000156136
NM_001356	DBX,DDX14,DDX3,DDX3X,HLP2	1.815	1.238	1.288	1.501	1.829	1.044	ENSG00000124487
NM_014733	ENDOFIN,ZFYVE16	1.164	1.378	1.335	1.446	1.826	1.022	ENSG00000039319
NM_033392	JIP3,JSAP1,MAPK8IP3,SYD2	-1.095	-1.592	1.214	1.837	1.825	-1.049	ENSG00000138834
NM_012331	MSRA	1.42	1.656	1.747	1.863	1.823	1.107	ENSG00000175806
NM_004528	MGST3	1.319	1.921	2.023	1.938	1.822	-1.083	ENSG00000143198
NM_033224	PURB	1.237	1.13	1.304	1.36	1.821	-1.103	ENSG00000146676
NM_021077	NMB	1.352	1.871	1.883	1.855	1.82	1.026	ENSG00000197696
NM_014007	ZBTB22B,ZNF297B,ZNFX	1.554	1.217	-1.067	1.062	1.82	-1.049
NM_015634		1.99	2.529	2.079	2.179	1.82	-1.069	ENSG00000198954
NM_017907		1.101	1.629	2.188	2.105	1.819	1.345	ENSG00000149357
NM_014912	CPEB3	2.037	1.926	1.613	1.658	1.815	-1.017	ENSG00000107864
NM_016440	VRK3	1.101	1.595	2.339	1.923	1.814	1.382	ENSG00000105053
NM_021818	SALVADOR,SAV,SAV1,WW45,WWP4	2.001	1.969	1.685	1.814	1.814	-1.231	ENSG00000151748
NM_014043		1.187	1.604	1.659	1.811	1.813	-1.172	ENSG00000083937
NM_000688	ALAS,ALAS1,ALAS3,ALASH	1.321	1.297	1.651	1.664	1.813	1.066	ENSG00000023330
NM_016830	SYB1,VAMP1	1.366	1.606	1.843	2.089	1.813	-1.185	ENSG00000139190
NM_003582	DYRK3,RED	-1.075	1.191	1.139	1.073	1.811	-1.198	ENSG00000143479
NM_030938	VMP1,TDC1	1.195	1.323	1.277	1.427	1.811	1.181	ENSG00000062716
NM_178423	HD7,HDAC,HDAC7,HDAC7B,HDAC9,HDAC9B,HDAC9FL,HDRP,MITR	1.091	2.157	2.069	1.748	1.81	1.081	ENSG00000048052
NM_001903	CTNNA1	1.506	2.116	1.757	1.817	1.809	-1.011	ENSG00000044115
NM_031412	APG8L,GABARAPL1,GEC1	2.665	1.978	1.121	1.29	1.809	-1.36	ENSG00000139112
NM_181471	A1,RFC2,RFC40	-1.011	1.839	2.262	1.904	1.807	1.146	ENSG00000049541
NM_175735	LYG2	1.14	1.229	1.836	2.071	1.807	1.02	ENSG00000185674
NM_000126	EMA,ETFA,GA2,MADD,TYRO3P	1.528	2.011	2.024	1.99	1.807	1.404	ENSG00000140374
NM_004175	SNRPD3	1.734	1.995	1.835	1.814	1.807	1.325	ENSG00000100028
NM_003884	CAF,P,PCAF	1.569	1.82	2.019	1.867	1.806	-1.159	ENSG00000114166
NM_002227	JAK1,JAK1A,JAK1B	1.68	1.757	1.704	2.065	1.806	1.184	ENSG00000162434
NM_018697	GPR69B,LANCL2,TASP	1.922	1.956	1.632	1.745	1.806	1.183	ENSG00000132434
NM_130772	S100Z	-1.232	1.202	2.087	2.361	1.805	-1.382	ENSG00000171643
NM_005490	SH2D3A	-1.227	1.077	1.526	1.69	1.804	-1.096	ENSG00000125731
NM_002194	INPP1	1.225	1.557	1.414	1.435	1.804	1.232	ENSG00000151689
NM_002020	FLT4,PCL,VEGFR3,FTL4	1.149	-1.109	1.228	1.54	1.803	1.007	ENSG00000037280
NM_015358	NXP2,ZCW5,ZCWCC3	1.18	1.782	1.748	1.963	1.803	1.034	ENSG00000159256
NM_024599	RHBDL6	-1.685	1.266	1.937	1.929	1.802	1.093	ENSG00000129667
NM_016529	ATP,ATP8A2,ATPIB,IB,ML1	1.033	1.069	1.789	1.931	1.802	-1.058	ENSG00000132932
NM_001166	API1,BIRC2,CIAP1,HIAP2,MIHB,RNF48	1.313	1.389	1.487	1.912	1.802	1.193	ENSG00000110330
NM_014314	DDX58,RIGI	1.004	1.48	2.073	2.418	1.801	-1.141	ENSG00000107201
NM_004869	SKD1,VPS42,VPS4B	1.902	2.086	1.869	1.842	1.801	-1.128	ENSG00000119541
NM_000202	IDS,MPS2,SIDS	2.007	2.532	2.05	1.712	1.8	-1.075	ENSG00000010404
NM_003567	BCAR3,NSP2,SH2D3B	-1.089	1.6	2.077	1.823	1.799	1.013	ENSG00000137936
NM_053275	L10E,P0,PRLP0,RPLP0,RPP0	1.412	2.281	2.579	2.428	1.799	1.507	ENSG00000089157
NM_032866		-1.472	1.467	1.588	1.615	1.797	-1.523	ENSG00000128849
NM_004268	CRSP6,CRSP77,DRIP80,TRAP80	1.312	1.393	1.652	1.681	1.796	1.094	ENSG00000042429
NM_033238	MYL,PML,RNF71,TRIM19,MY1	1.485	1.184	1.687	1.775	1.796	1.16	ENSG00000140464
NM_001033112		1.86	2.266	1.931	1.884	1.796	-1.347
NM_003378	VGF	1.548	1.104	-1.049	1.245	1.794	1.049	ENSG00000128564
NM_016213	TRIP4	1.162	1.605	1.747	1.956	1.793	-1.034	ENSG00000103671
NM_005517	HMG17,HMGN2	1.107	1.368	1.701	2.007	1.792	1.235	ENSG00000198830
NM_153044		-1.118	1.106	1.345	1.755	1.791	1.164	ENSG00000180206
NM_014449	GRCA,A1,A2	-1.026	1.412	1.419	1.738	1.791	-1.116	ENSG00000110811
NM_173455	PDE8A	1.211	1.557	1.328	1.365	1.791	1.151	ENSG00000073417
NM_031419	IKBZ,INAP,MAIL	1.113	-1.128	1.152	1.091	1.79	1.061	ENSG00000144802
NM_012106	ARL2BP	1.115	1.615	2.054	2.319	1.79	1.195	ENSG00000102931
NM_014631		1.436	1.38	1.551	1.682	1.79	1.103
NM_012175	FBA,FBX3,FBXO3	1.472	1.598	1.806	2.209	1.79	1.178	ENSG00000110429
NM_006734	HIVEP2,MBP2	1.173	1.142	1.265	1.123	1.787	-1.081	ENSG00000010818
NM_012234	RYBP,YEAF1,AAP1	1.603	1.505	1.387	1.362	1.786	1.043	ENSG00000163602
NM_018602	DNAJA4,MST104	1.096	1.321	1.745	1.815	1.785	1.039	ENSG00000140403
NM_002087	GRN,PCDGF,PEPI,GRANULIN	1.152	1.616	1.812	2.022	1.782	-1.056	ENSG00000030582
NM_000368	HAMARTIN,LAM,TSC,TSC1	1.338	1.366	1.661	2.037	1.782	1.194	ENSG00000165699
NM_152858	WTAP	1.439	1.918	1.612	1.638	1.782	-1.113	ENSG00000146457
NM_181726	LRP2BP	1.005	1.065	1.126	-1.009	1.781	1.004	ENSG00000186352
NM_003959		1.157	-1.118	1.323	1.875	1.781	-1.182
NM_000552	F8VWF,VWD,VWF	1.274	1.383	1.588	1.715	1.781	-1.071	ENSG00000110799
NM_003676	DEGS,DES1,MLD	1.89	1.962	1.77	1.637	1.78	-1.159	ENSG00000143753
NM_003467	CXCR4,D2S201E,HM89,HSY3RR,LAP3,LESTR,NPY3R,NPYR,NPYY3R,WHIM,NPYRL	-1.32	1.478	1.971	2.362	1.779	1.5
NM_015043		-1.08	1.025	1.438	1.908	1.779	1.24	ENSG00000197226
NM_018663	PXMP2	1.299	1.83	2.099	2.189	1.778	1.193	ENSG00000176876
NM_001020825		1.383	2.188	2.315	2.117	1.778	-1.073
NM_002182	IL1R3,IL1RACP,IL1RAP	1.414	1.409	1.446	1.46	1.778	-1.32	ENSG00000196083
NM_004997	MYBPH	-1.006	-1.009	1.824	3.067	1.777	-1.133	ENSG00000133055
NM_138578	BCL2L,BCL2L1,BCLX,BCLXL,BCLXS,ADRA1A	1.66	2.263	1.676	1.569	1.776	-1.17	ENSG00000171552
NM_024767	ARHGAP7,DLC1,HP,P122RHOGAP,STARD12	-1.035	1.154	1.539	1.384	1.775	-1.046	ENSG00000164741
NM_012081	ELL2	1.508	1.612	1.351	1.358	1.775	1.4	ENSG00000118985
NM_031432	UCK1	1.129	1.682	1.96	2.197	1.774	1.391	ENSG00000130717
NM_021975	RELA	1.091	1.479	1.76	1.825	1.773	1.165	ENSG00000173039
NM_004775	B4GALT6,BETA4GALT6	1.484	1.876	1.745	1.675	1.773	1.143	ENSG00000118276
NM_006406	PRDX4	1.324	1.877	2.2	1.882	1.772	1.32	ENSG00000123131
NM_002034	FUT5	-1.051	-1.02	1.241	1.222	1.769	1.05	ENSG00000130383
NM_016229	CYB5R2	1.095	1.015	1.22	1.171	1.769	1.066	ENSG00000166394
NM_178862	SIMP	1.314	1.721	1.567	1.775	1.769	-1.06	ENSG00000163527
NM_006112	CYP33,PPIE	-1.066	1.444	2.266	2.207	1.768	-1.076	ENSG00000084072
NM_001001664		1.352	1.505	1.618	1.78	1.767	-1.049
NM_005514	HLAB,HLAB57,HLA,HLAB73,HLAA10B38,HLAB39,HLAA,HLABW62.1,HLABW62.3,HLABW62.4,HLABW62.5,MHCCLASSILIKEALPHACHAINMEMBRANEBOUNDTYPE,HLAB35,HLAB41,HLAB38,HLAB7	1.382	1.619	1.722	2.082	1.766	-1.184	ENSG00000196306
NM_003286	TOP1	1.558	1.49	1.919	1.795	1.766	1.492	ENSG00000198900
NM_000626	B29,CD79B,IGB,IGBETA,ALTERNATIVESPLICEDFORM	-1.01	1.208	1.931	2.218	1.765	1.331	ENSG00000007312
NM_017613	B17,C21ORF60,DONSON	1.082	1.829	1.808	1.624	1.765	1.163	ENSG00000159147
NM_001001701		1.408	1.645	1.485	1.706	1.765	1.077
NM_006759	PHC379,UDPG,UDPGP2,UGP2,UGPP2	1.449	1.962	1.981	2.242	1.764	1.036	ENSG00000169764
NM_002557	OVGP1	1.542	1.301	1.192	1.484	1.762	1.087	ENSG00000085465
NM_016422	RNF141,ZFP26,ZNF230	-1.093	2.108	1.993	1.758	1.76	-1.136	ENSG00000110315
NM_024650		1.016	1.086	1.528	1.94	1.76	-1.094	ENSG00000173715
NM_173602		1.329	2.203	1.688	1.967	1.76	1.029	ENSG00000066084
NM_025217	ULBP2,ALCANALPHA,RAET1H	1.925	1.776	1.761	1.547	1.759	1.024	ENSG00000131015
NM_004672	ASK2,MAP3K6,MAPKKK6	-1.234	-1.069	1.409	1.782	1.758	1.006	ENSG00000142733
NM_001008489		1.196	1.741	1.94	2.007	1.758	-1.003
NM_020530	OSM	-1.386	-1.316	-1.377	-1.377	1.757	1.403	ENSG00000099985
NM_015173		1.146	1.32	1.971	2.138	1.756	1.107
NM_012255	DJ198K11,XRN2	1.241	1.657	1.805	1.964	1.756	1.231	ENSG00000088930
NM_032505	TAKRP	1.641	1.531	1.072	-1.065	1.756	-1.111	ENSG00000163376
NM_024787	RNF122	3.132	2.599	2.015	1.764	1.756	-1.339	ENSG00000133874
NM_015832	DMTASE,MBD2,NYCO41	1.068	1.244	1.487	1.692	1.754	1.114	ENSG00000134046
NM_002254	KIF3C	1.282	1.57	1.796	1.731	1.753	1.087	ENSG00000084731
NM_021182	HB1	-1.001	1.208	1.639	1.502	1.752	1.059	ENSG00000158497
NM_001011551		1.286	1.985	1.876	1.697	1.752	-1.009
NM_012434	AST,ISSD,NSD,SD,SIALIN,SIASD,SLC17A5,SLD,HP59	1.292	1.963	1.815	1.806	1.752	-1.185	ENSG00000119899
NM_003370	VASP	1.527	1.736	2.075	1.68	1.752	1.191	ENSG00000125753
NM_002426	HME,MME,MMP12	-1.042	1.092	1.857	2.909	1.751	-1.035	ENSG00000110347
NM_004403	DFNA5,ICERE1	1.1	1.143	1.426	1.663	1.751	1.001	ENSG00000105928
NM_007106	HCG1,PNSC1,UBL3	1.96	1.55	1.357	1.553	1.751	-1.012	ENSG00000122042
NM_000291	PGK1,OK	1.272	1.989	1.914	2.14	1.75	1.329	ENSG00000102144
NM_022777	RABL5	1.68	1.722	1.653	1.989	1.75	1.118	ENSG00000128581
NM_015864	C6ORF32,DIFF40,DIFF48,PL48	-1.788	-1.085	1.533	2.509	1.749	-1.529	ENSG00000111913
NM_032525		1.344	1.508	1.873	2.139	1.749	1.148	ENSG00000176014
NM_000418	CD124,IL4R,IL4RA,IL4RGENE	1.159	1.398	1.114	1.068	1.748	1.057	ENSG00000077238
NM_001986	E1AF,ETV4,PEAS3	1.409	1.669	1.869	1.536	1.747	1.018	ENSG00000175832
NM_003831	RIOK3	1.952	2.226	1.542	1.593	1.747	-1.083	ENSG00000101782
NM_001008406		1.156	1.355	1.648	1.814	1.746	-1.052
NM_171846	G24,LACTB,MRPL56	1.316	1.778	1.56	1.834	1.746	-1.126	ENSG00000103642
NM_006851	GLIPR,GLIPR1,RTVP1	1.892	2.49	1.674	1.312	1.746	1.407	ENSG00000139278
NM_015436	ARNIP,CHIMP,HARNIP,PIRH2,RCHY1,ZNF363	1.054	1.328	1.673	1.776	1.745	1.21	ENSG00000163743
NM_003136	SRP54	1.333	1.904	1.752	1.759	1.745	1.138	ENSG00000100883
NM_000387	CAC,CACT,SLC25A20	1.126	1.913	2.011	1.886	1.744	1.356	ENSG00000178537
NM_005916	CDC47,MCM2,MCM7,P1,P1CDC47,P85MCM,PNAS146,HMCM2	1.399	1.693	2.409	1.951	1.744	-1.031	ENSG00000166508
NM_002881	RALB	1.652	2.32	2.085	1.879	1.744	-1.077	ENSG00000144118
NM_173822		1.766	1.968	1.716	1.778	1.744	1.148	ENSG00000155744
NM_014750	DLG1,DLG7,HURP	2.545	2.679	1.866	1.397	1.743	1.32	ENSG00000126787
NM_003819	APP1,IPABP,PABP4,PABPC4	1.27	1.218	1.601	2	1.742	1.155	ENSG00000090621
NM_006658	C7ORF16	-1.527	-1.176	1.851	2.19	1.741	-1.597	ENSG00000106341
NM_172208	NGS17,TAPA,TAPBP,TPN,TPSN,TAPASIN	1.02	1.002	1.398	1.545	1.741	-1.165	ENSG00000112493
NM_014051	C6ORF73,PTD011,TMEM14A	1.171	1.48	1.724	1.967	1.74	1.154	ENSG00000096092
NM_006669	CD85,CD85J,ILT2,LILRB1,LIR1,MIR7,CD85I,LILRA1,LIR6,CD85H,ILT1,LILRA2,LIR7,MIRCL7	1.499	1.816	1.54	1.56	1.74	1.176	ENSG00000104972
NM_012158	FBL3,FBL3A,FBXL3A	1.726	1.567	1.595	1.524	1.74	-1.087	ENSG00000005812
NM_032440	LCOR,MLR2	2.313	1.665	1.119	1.211	1.74	-1.149	ENSG00000196233
NM_052864	T2BP,TIFA	-1.081	1.158	1.32	1.366	1.739	-1.065	ENSG00000145365
NM_014570	ARFGAP3,ARFGAP1	-1.036	1.276	1.512	1.742	1.739	1.006	ENSG00000100262
NM_017945	SLC35A5	1.404	1.91	2.051	1.961	1.739	1.043	ENSG00000138459
NM_014210	EVDA,EVI2,EVI2A	2.85	2.634	2.314	1.817	1.738	-1.403	ENSG00000126860
NM_005415	GLVR1,PIT1,SLC20A1	-1.148	1.28	1.113	1.018	1.737	1.223	ENSG00000144136
NM_152437	ZFOC1	1.263	1.839	1.818	2.032	1.737	1.233	ENSG00000179195
NM_032131	ARMC2,BA787I22	1.382	1.907	2.23	2.166	1.737	-1.043	ENSG00000118690
NM_152789		1.4	1.814	2.165	2.073	1.737	1.001
NM_004549	NDUFC2	1.511	2.067	2.221	1.906	1.736	1.174	ENSG00000151366
NM_018066		1.696	1.202	1.426	1.883	1.736	-1.073	ENSG00000142751
NM_015382	HECTD1	1.483	1.803	1.632	1.878	1.735	1.228	ENSG00000092148
NM_198446		1.461	1.496	1.847	1.775	1.734	1.215	ENSG00000197982
NM_037370	CCNDBP1,DIP1,GCIP	1.471	1.801	1.972	1.829	1.734	1.188	ENSG00000166946
NM_012292	HA1,HLAHA1	-1.443	1.22	1.412	1.593	1.733	1.117	ENSG00000180448
NM_017415	KLHL3,KLHL3A,KLHL3C,KLHL3B	-1.028	1.274	1.425	1.557	1.732	1.104	ENSG00000146021
NM_019063	C2ORF2,ELP120,EML4,ROPP120	1.353	1.454	1.716	1.748	1.732	1.047	ENSG00000143924
NM_014447	ARFIP1	1.354	2.652	1.885	1.867	1.731	-1.321	ENSG00000164144
NM_176891	IFNT1,IFNE1	-1.016	-1.066	-1.018	-1.031	1.73	1.026	ENSG00000184995
NM_000215	JAK3,JAKL,LJAK,HJAK3S,JAK3B	-1.03	-1.039	1.526	2.086	1.729	1.053	ENSG00000105639
NM_002117	D6S204,HLAC,HLAJY3,HLACW,HLAB,HLACW2,HLACLASSILOCUSC	1.267	1.747	1.751	2.137	1.728	1.107	ENSG00000198479
NM_020194	GL004	1.053	1.744	1.725	1.755	1.727	-1.003	ENSG00000168958
NM_015599	AGM1,PAGM,PGM3,HSAGM1	1.242	1.846	1.669	1.952	1.727	1.007	ENSG00000013375
NM_058183	BASS1,C21ORF50,DBP5,NREBP,SON,SON3,SONA	1.274	1.356	1.374	1.5	1.727	1.215	ENSG00000159140
NM_015949	C7ORF20	1.264	1.762	1.879	1.839	1.726	1.338	ENSG00000105972
NM_003930	PRAP,RA70,SAPS,SCAP2,SKAP55R,SKAPHOM	1.193	1.704	1.77	1.719	1.725	-1.03	ENSG00000005020
NM_016516	HCC8,SLP8P,VPS54,VPS54L	1.08	1.444	1.72	1.876	1.724	1.105	ENSG00000143952
NM_006516	GLUT,GLUT1,SLC2A1,SGLT1	1.088	1.427	1.535	1.537	1.724	1.424	ENSG00000117394
NM_032353	DERP9	-1.017	1.442	1.85	1.732	1.723	1.07	ENSG00000131475
NM_173475		1.614	1.46	1.454	1.413	1.723	1.146	ENSG00000196678
NM_015622	C7ORF28A,CGI43,C7ORF28B	1.176	1.583	1.896	1.863	1.722	1.053	ENSG00000146574
NM_005124	HNUP153,N153,NUP153	1.567	1.775	1.548	1.636	1.721	1.276	ENSG00000124789
NM_005678	HCERN3,SMD,SMN,SNRNPN,SNRPN,SNURF,PWCR1,SNURFSNRPN,IPW	1.084	1.338	1.75	2.199	1.72	-1.086	ENSG00000128739
NM_001003795		1.3	1.79	1.785	1.859	1.72	1.18
NM_018102	ZNF334	1.083	1.067	1.395	1.331	1.719	1.123	ENSG00000198185
NM_001007	CCG2,DXS306,RPS4X,SCAR,SCR10	1.366	1.746	2.004	1.907	1.719	1.214	ENSG00000198034
NM_031916	ASP	1.407	1.937	1.606	1.544	1.719	-1.363	ENSG00000145491
NM_144981		-1.047	1.212	1.631	2.26	1.718	1.092	ENSG00000148950
NM_001244	CD153,CD30L,CD30LG,TNFSF8,CD30	1.836	2.421	1.519	1.608	1.718	1.048	ENSG00000106952
NM_012184	FOXD4L1	1.46	1.278	1.593	1.667	1.717	1.144	ENSG00000170122
NM_080658	ACY3,HCBP1	-1.197	-1.276	1.533	2.156	1.716	-1.765	ENSG00000132744
NM_016605	C5ORF6	1.343	1.187	1.267	1.408	1.716	1.055	ENSG00000120709
NM_025228	T3JAM	1.506	1.75	1.588	1.713	1.716	1.696	ENSG00000009790
NM_001429	EP300	1.541	1.607	1.612	1.584	1.716	1.262	ENSG00000100393
NM_005175	ATP5G1,P1,ATP5A	1.033	1.422	1.908	2.107	1.715	1.306	ENSG00000159199
NM_177538	CYP20A1,CYPM	1.118	1.323	1.55	1.732	1.715	1.129	ENSG00000119004
NM_133462	TTC14	1.313	1.45	1.545	1.815	1.715	1.141	ENSG00000163728
NM_004235	EZF,GKLF,KLF4	1.081	1.386	1.459	1.553	1.713	-1.018	ENSG00000136826
NM_014239	EIF2B,EIF2B2,EIF2BBETA	1.259	1.951	1.926	1.848	1.713	1.222	ENSG00000119718
NM_003711	PAP2,PAP2A,PPAP2A,PAP2A1,PAP2A2	1.061	1.178	1.775	2.295	1.712	1.061	ENSG00000067113
NM_001878	CRABP2,CRABPII,RBP6,RBP2	1.247	-1.293	-1.112	1.455	1.712	1.147	ENSG00000143320
NM_030759	COPR1,COPR2,NRBF2	1.569	1.865	1.602	1.715	1.712	1.191	ENSG00000148572
NM_014412	SIP,CACYBP	1.02	1.336	1.987	2.118	1.711	1.602	ENSG00000116161
NM_052880	HGFL	2.723	3.007	1.667	1.58	1.711	1.106	ENSG00000100100
NM_057158	DUSP4,HVH2,MKP2,TYP,THREONINE,TYP1,TYROSINEPHOSPHATASE	1.457	1.593	1.078	-1.158	1.709	1.183	ENSG00000120875
NM_012120	CD2AP,CMS	1.044	1.455	1.652	1.785	1.708	1.16	ENSG00000198087
NM_001110	ADAM10,KUZ,KUZBANIAN,MADM	1.439	1.93	1.558	1.818	1.708	1.03	ENSG00000137845
NM_017935	BANK,BANK1	-1.203	-1.082	1.737	2.331	1.707	-1.31	ENSG00000153064
NM_001105	ACTRI,ACVR1,ACVRLK2,ALK2,SKR1	1.946	2.467	1.992	1.708	1.706	-1.213	ENSG00000115170
NM_000158	GBE1,HGBE	1.473	1.939	1.808	2.024	1.705	1.159	ENSG00000114480
NM_144975		1.012	1.342	1.819	2.012	1.704	-1.003
NM_181054	HIF1A,HIF1ALPHA,MOP1	1.192	1.138	1.313	1.415	1.704	1.026	ENSG00000100644
NM_174941	M160	1.38	1.706	1.864	1.907	1.704	-1.111	ENSG00000177675
NM_198595	AFAP	1.185	1.277	1.708	1.665	1.703	1.049	ENSG00000196526
NM_015046	AOA2,SCAR1,SETX	1.743	1.603	1.494	1.682	1.703	1.039	ENSG00000107290
NM_002664	PLEK	1.094	-1.107	-1.021	1.045	1.702	1.154	ENSG00000115956
NM_016115	ASB3,MGC996	1.183	1.665	1.868	2.162	1.702	1.183	ENSG00000115239
NM_005594	P49,PRIM1,NACA,ALPHANAC	1.192	1.525	1.686	2.217	1.702	1.397	ENSG00000196531
NM_001681	ATP2A2,ATP2B,DAR,DD,SERCA2,HK1,HK2	1.654	1.541	1.625	1.776	1.702	1.438	ENSG00000174437
NM_006885	ATBF1	1.263	1.642	1.537	1.604	1.701	-1.028	ENSG00000140836
NM_052966	C1ORF24,NIBAN	1.685	1.807	1.804	1.922	1.701	-1.276	ENSG00000135842
NM_173215	NFAT5,NFATL1,TONEBP,CAG12	1.948	1.349	1.322	1.553	1.701	-1.262	ENSG00000102908
NM_002896	RBM4	2.151	1.942	1.74	1.993	1.701	1.277	ENSG00000173933
NM_031458	BAL	-1.51	1.093	1.633	2.334	1.7	-1.009	ENSG00000138496
NM_198075		-1.026	-1.018	1.173	1.72	1.699	1.216	ENSG00000161328
NM_001908	APPS,CPSB,CTSB	1.277	1.565	1.739	1.927	1.699	1.019	ENSG00000164733
NM_021105	PLSCR1,HMMTRA1B	1.125	1.605	1.353	1.657	1.698	-1.202	ENSG00000188313
NM_005527	HSP70HOM,HSPA1L,HUM70T	1.186	1.554	1.643	1.896	1.696	1.005
NM_001514	GTF2B,TF2B,TFIIB,S300II	1.453	1.568	1.365	1.573	1.696	1.056	ENSG00000137947
NM_015184	PLCE2,PLCL2	-1.113	1.993	1.979	1.783	1.694	-1.148	ENSG00000154822
NM_014183	BITH,BLP,DNCL2A,DNLC2A,HSPC162,KM23	-1.079	1.18	1.587	1.909	1.694	1.016	ENSG00000125971
NM_145748	SELZ,TR,TR3,TRBETA,TRXR2,TXNRD2	1.018	1.253	1.801	1.816	1.693	1.069	ENSG00000184470
NM_138794	LYPLAL1	1.17	1.977	1.924	1.913	1.693	1.209	ENSG00000143353
NM_005281	GPR3	1.655	1.653	1.399	1.192	1.693	1.183	ENSG00000181773
NM_003921	BCL10,CARMEN,CE10,CIPER,CLAP,ME10	1.501	1.997	1.877	1.964	1.692	1.305	ENSG00000142867
NM_016081	CGI151,SIH002,MYN	-1.061	1.237	1.433	1.33	1.691	-1.001	ENSG00000129116
NM_139212	CAMEO,HOP,LAGY,NECC1,OB1,SMAP31,TOTO	1.338	1.495	2.054	2.121	1.691	1.083	ENSG00000171476
NM_182790	PBEF1,PBEF	-1.019	-1.212	-1.105	-1.023	1.69	-1.097	ENSG00000105835
NM_181339	C49A,FISP,IL10B,IL24,MDA7,MOB5,ST16	-1.017	-1.139	1.019	-1.011	1.69	1.049	ENSG00000162892
NM_152344		1.302	1.724	2.15	2.272	1.69	1.408	ENSG00000161654
NM_022776	ORP11,OSBP12,OSBPL11	1.827	3.084	2.199	1.796	1.689	-1.017	ENSG00000144909
NM_032352	BRMS1,BRMS1L	1.802	1.746	1.69	1.938	1.688	1.173	ENSG00000100916
NM_012180	DC10,FBS,FBX8,FBXO8,MST051	1.812	2.258	1.803	1.776	1.688	-1.119	ENSG00000164117
NM_001033575		1.082	1.323	1.858	1.902	1.687	1.086
NM_145274		1.553	2.199	2.146	1.42	1.687	1.253	ENSG00000186395
NM_002734	CAR,CNC1,PKR1,PRKAR1,PRKAR1A,TSE1	1.56	1.849	1.584	1.655	1.686	-1.077	ENSG00000108946
NM_004269	CRAP34,CRSP34,CRSP8	1.267	1.667	2.12	1.747	1.683	1.298	ENSG00000160563
NM_007170	TESK2	1.404	1.556	1.461	1.543	1.683	-1.2	ENSG00000070759
NM_001153	ANXA4,ANX4	1.183	1.184	1.596	1.846	1.682	1.068	ENSG00000196975
NM_138452	DHRS1	-1.277	-1.069	1.594	1.784	1.681	-1.284	ENSG00000157379
NM_017592		1.083	1.483	1.616	1.634	1.681	1.09
NM_018986	SH3TC1	-1.029	1.17	1.249	1.552	1.68	-1.434	ENSG00000125089
NM_021035		1.267	1.185	1.009	1.095	1.679	1.045	ENSG00000124201
NM_152524	SGOL2,TRIPIN	1.598	1.992	1.827	1.767	1.679	1.303	ENSG00000163535
NM_006241	PPP1R2,IPP2,INHIBITOR2	1.037	1.158	1.46	1.513	1.678	-1.067	ENSG00000184203
NM_138771		1.364	1.831	1.989	2.162	1.678	1.068	ENSG00000169193
NM_018442	PC326	1.574	1.547	1.594	2.018	1.678	1.045	ENSG00000143164
NM_001062	TC1,TCI,TCN1	1.015	1.037	1.719	2.34	1.677	1.062	ENSG00000134827
NM_003447	ZNF165,ZPF165	1.061	-1.123	1.591	2.182	1.677	-1.042	ENSG00000197279
NM_153812	PHF13	1.094	1.043	-1.042	-1.049	1.677	-1.157	ENSG00000116273
NM_001005526		1.234	1.807	1.913	2.099	1.677	1.072
NM_015020		1.575	1.534	1.343	1.594	1.676	-1.055
NM_006133	C11ORF11,NSDDR	-1.076	1.362	1.566	1.462	1.675	1.127	ENSG00000134780
NM_022109	CDW92,CHTL1,CTL1	1.379	1.907	1.841	1.729	1.675	1.052	ENSG00000070214
NM_013330	NME7	1.296	2.216	2.082	2.024	1.674	-1.006	ENSG00000143156
NM_001172	ARG2	1.113	1.473	1.788	1.525	1.673	-1.251	ENSG00000081181
NM_138287	BBAP	1.175	1.688	1.8	1.847	1.673	1.295	ENSG00000163840
NM_003500	ACOX2,BCOX,BRCACOX,BRCOX	1.826	1.999	1.816	1.99	1.672	1.048	ENSG00000168306
NM_007049	BT2,BTF1,BTN2A1	1.942	1.805	1.527	1.6	1.672	-1.023	ENSG00000112763
NM_145245		-1.624	-1.111	1.739	2.123	1.671	-1.05	ENSG00000142459
NM_152718		-1.094	-1.473	-1.071	1.254	1.671	1.026	ENSG00000167992
NM_017456	B21,CYTOHESIN1,D17S811E,PSCD1,SEC7	1.397	1.398	1.374	1.516	1.67	-1.115	ENSG00000108669
NM_133372		1.745	1.582	1.353	1.289	1.67	-1.075
NM_144578	C14ORF32,MISS	1.499	1.567	1.465	1.49	1.669	1.203	ENSG00000168175
NM_176812	C20ORF178,CHMP4A,CHMP4B,DJ553F4,SHAX1	1.337	1.456	1.397	1.449	1.667	-1.043	ENSG00000101421
NM_003404	GW128,HS1,KCIP1,YWHAB	1.236	1.6	1.759	1.825	1.666	1.303	ENSG00000166913
NM_002448	HOX7,HYD1,MSX1	1.389	1.618	1.5	1.676	1.665	1.059	ENSG00000163132
NM_001007234		1.199	1.57	1.665	1.661	1.664	-1.161
NM_015534	ZZZ3	1.624	1.904	1.553	1.574	1.664	1.239	ENSG00000036549
NM_014746	RNF144,UBCE7IP4	1.239	1.588	1.795	1.896	1.663	1.09	ENSG00000151692
NM_003671		2.603	2.379	3.12	2.042	1.663	1.267
NM_033271	BTBD6,BDPL	1.335	1.634	2.035	1.981	1.662	1.182	ENSG00000184887
NM_138701	C7ORF11	1.17	1.71	1.797	1.733	1.661	1.235	ENSG00000168303
NM_016353	ZDHHC2,REC	1.313	1.578	1.658	1.779	1.661	1.202	ENSG00000104219
NM_001969	EIF5	1.743	1.704	1.866	2.035	1.661	1.484	ENSG00000100664
NM_130385	MRVI1	1.44	2.781	2.018	1.543	1.66	1.189	ENSG00000072952
NM_145860	PDCD10,TFAR15	2.001	2.259	1.907	1.805	1.659	1.018	ENSG00000114209
NM_001001794		-1.219	1.107	1.562	1.893	1.657	7.876
NM_004388	CTBS	1.138	1.422	1.913	2.134	1.657	-1.664	ENSG00000117151
NM_177453	PAQR3	1.493	2	1.997	1.726	1.657	-1.135	ENSG00000163291
NM_000317	PTS,PTPS	1.375	1.618	1.643	1.712	1.656	1.38	ENSG00000150787
NM_139266	ISGF3,STAT1,STAT91	-1.187	1.053	1.35	1.947	1.654	-1.276	ENSG00000115415
NM_145807		-1.031	-1.119	1.293	1.543	1.654	1.316	ENSG00000142233
NM_002984	ACT2,AT744,CCL4,LAG1,MIP1B,SCYA4,LAG2,G26	-1.009	1.003	1.077	1.095	1.653	1.063	ENSG00000129277
NM_005114	HS3ST1	1.112	1.545	1.448	1.505	1.653	-1.018	ENSG00000002587
NM_017617	HN1,NOTCH1,TAN1,N1	1.546	1.316	1.376	1.466	1.653	1.118	ENSG00000148400
NM_001005911		-1.213	1.135	1.157	1.645	1.652	1.196
NM_006096	CAP43,CMT4D,DRG1,GC4,HMSNL,NDR1,NDRG1,NMSL,PROXY1,RIT42,RTP,TARG1,TDD5	1.48	1.423	1.122	-1.009	1.652	-1.039	ENSG00000104419
NM_133374		1.193	1.936	1.752	1.481	1.651	-1.05
NM_012325	MAPRE1	1.723	1.957	1.81	1.677	1.651	1.257	ENSG00000101367
NM_016058	CGI121	1.181	1.617	1.667	1.81	1.65	1.17	ENSG00000144034
NM_016355	DDX47,E4DBP,MSTP162	1.076	1.722	1.541	1.721	1.649	1.257	ENSG00000178878
NM_000100	CST6,CSTB,PME,STFB	1.088	1.448	1.727	1.673	1.649	1.033	ENSG00000160213
NM_006572	G13,GNA13	1.115	1.356	1.088	-1.038	1.648	-1.252	ENSG00000120063
NM_181844	BAZF,BCL6B,ZNF62	1.142	-1.04	1.053	1.096	1.648	-1.05	ENSG00000161940
NM_020150	MASRA2,SAR1,SAR1A,SARA,SARA1	1.73	1.767	1.765	1.466	1.648	-1.088	ENSG00000079332
NM_138819		1.054	1.243	1.423	1.707	1.647	-1.131	ENSG00000156500
NM_001101	ACTB	1.118	1.548	1.734	1.897	1.645	1.144	ENSG00000075624
NM_152330	C14ORF31	1.472	1.307	1.832	2.699	1.645	-1.1	ENSG00000139926
NM_017631		-1.216	1.153	1.524	2.354	1.644	1.059	ENSG00000137628
NM_002223	ITPR2,TIPR	-1.039	1.327	1.543	1.781	1.644	1.031	ENSG00000123104
NM_001884	HAPLN1,CRTL1,CRT1	1.031	-1.006	1.91	1.764	1.644	-1.007	ENSG00000145681
NM_173515	MAGI1	1.252	1.303	1.253	1.155	1.644	1.126	ENSG00000153721
NM_024558	C14ORF138	1.314	1.385	1.154	1.439	1.644	1.239	ENSG00000100483
NM_015535	DNAPTP6	1.7	1.862	1.898	1.672	1.644	1.448	ENSG00000196141
NM_003410	ZFX	1.743	1.853	1.432	1.499	1.643	1.133	ENSG00000005889
NM_006628	ARPP16,ARPP19	1.352	1.31	1.67	1.685	1.642	1.205	ENSG00000128989
NM_001008736		1.925	1.854	1.276	1.356	1.642	-1.111
NM_006297	XRCC1	-1.06	1.564	1.403	1.58	1.641	-1.097	ENSG00000073050
NM_138425	GRCC10	1.28	1.775	2.172	1.818	1.641	-1.084	ENSG00000111678
NM_198189	COP9,COPS8,CSN8,SGN8	1.4	1.632	1.793	1.716	1.641	1.158	ENSG00000198612
NM_207368		-1.032	1.697	1.958	1.867	1.64	1.055
NM_015683	ARRDC2	2.418	2.48	1.715	1.605	1.64	-1.056	ENSG00000105643
NM_001001551		-1.436	-1.578	1.631	2.179	1.639	1.083
NM_001013620		1.208	2.531	1.974	1.714	1.638	1.132
NM_003975	SH2D2A,TSAD,SCAP,VRAP	-2.476	-1.107	-1.269	-1.168	1.636	-1.056	ENSG00000027869
NM_016370	RAB9B,RAB9LIKE	1.09	1.168	1.356	1.733	1.636	1.173	ENSG00000123570
NM_004454	ETV5,ERM	2.232	2.288	1.8	1.65	1.636	1.276	ENSG00000171656
NM_032906		1.227	1.68	1.835	1.998	1.635	1.108	ENSG00000145337
NM_001462	ALXR,FMLPRII,FMLPX,FPR2A,FPRH1,FPRH2,FPRL1,HM63,LXA4R,FPR2	-1.13	1.044	1.25	1.272	1.634	1.095	ENSG00000171049
NM_018107	RBM23,RNPC4	1.321	1.714	1.846	1.582	1.634	1.137	ENSG00000100461
NM_199162	ADPRHL1,ARH2	1.29	1.123	1.643	1.563	1.633	1.101	ENSG00000153531
NM_001009936		2.04	1.978	1.746	1.675	1.633	1.022
NM_000236	HL,HTGL,LIPC,LIPH	1.049	-1.007	1.653	1.82	1.632	-1.074	ENSG00000166035
NM_004900	APOBEC1L,APOBEC3B,ARCD3,ARP4,DJ742C19,PHRBNL	1.225	1.816	1.785	1.576	1.632	1.005	ENSG00000179750
NM_015932	C13ORF12	1.279	1.555	1.675	1.704	1.632	-1.308	ENSG00000132963
NM_014969		1.493	1.768	1.684	2.073	1.632	1.118	ENSG00000085433
NM_005612	NRSF,REST,XBR	1.514	1.628	1.722	2.032	1.632	1.084	ENSG00000084093
NM_153256	C10ORF47	-1.075	1.308	1.34	1.162	1.631	1.008	ENSG00000148426
NM_015368	MRS1,PANX1	1.717	1.494	1.207	1.297	1.631	1.145	ENSG00000110218
NM_178496		1.018	1.381	1.204	1.098	1.63	1.435	ENSG00000180611
NM_052969	RPL39L	1.042	1.47	1.89	2.008	1.63	1.132	ENSG00000163923
NM_003184	CIF150,TAF2,TAF2B,TAFII150	1.361	1.609	1.589	1.782	1.63	1.336	ENSG00000064313
NM_175061	JAZF1,TIP27	1.461	1.68	1.692	1.791	1.63	-1.395	ENSG00000153814
NM_006362	MEX67,NXF1,TAP	1.595	1.115	1.18	1.214	1.63	1.368	ENSG00000162231
NM_152240	PAG608,WIG1	1.962	1.596	1.425	1.853	1.63	1.085	ENSG00000172667
NM_015921	C6ORF82	1.049	1.639	1.672	1.753	1.628	1.024	ENSG00000112514
NM_031449		1.214	1.254	1.318	1.494	1.628	1.099
NM_015077	SAMD2,SARM,SARM1	1.416	-1.157	1.255	1.322	1.628	1.097	ENSG00000004139
NM_018964	SLC37A1	1.009	1.341	1.307	1.544	1.627	1.022	ENSG00000160190
NM_019111	HLADRA,HLADQA1	1.159	1.204	1.495	1.739	1.627	-1.116	ENSG00000198334
NM_144673	CKLFSF2	1.274	1.29	1.398	1.57	1.627	1.008	ENSG00000140932
NM_031263	CSBP,HNRNPK,HNRPK,TUNP,HETEROGENEOUSNUCLEARRIBONUCLEOPROTEINCOMPLEXK	1.152	1.634	1.711	1.985	1.626	1.48	ENSG00000165119
NM_025009		1.235	1.417	1.238	1.341	1.626	-1.055
NM_021160	BAT5,D6S82E,NG26,PP199	1.334	1.838	1.941	1.894	1.626	1.152	ENSG00000096467
NM_020755	TDE1L,TDE2,TMS2	2.277	1.923	1.434	1.341	1.625	-1.314	ENSG00000111897
NM_015251		-1.033	1.203	1.549	1.909	1.624	-1.127
NM_007285	GABARAPL2,GEF2,FLC3A	1.328	1.812	1.765	1.855	1.624	1.021	ENSG00000034713
NM_000516	AHO,GNAS,GNAS1,GNASXL,GPSA,GSA,GSP,NESP,NESP55,PHP1A,PHP1B,POH,GNASL,GNASS,GNSA1,GNAZ	1.252	1.58	1.659	1.758	1.623	-1.034	ENSG00000087460
NM_018370		1.362	2.207	1.745	1.394	1.623	-1.102	ENSG00000136048
NM_080792	BIT,MFR,MYD1,P84,PTPNS1,SHPS1,SIRP,SIRPALPHA,SIRPALPHA1,SIRPALPHA2	1.694	1.725	1.38	1.32	1.623	1.034	ENSG00000198053
NM_006493	CLN5	1.759	2.83	2.081	1.729	1.623	1.095	ENSG00000102805
NM_000773	CPE1,CYP2E,CYP2E1,P450C2E,P450J	-1.234	-1.021	1.336	1.962	1.622	-1.038	ENSG00000130649
NM_152703		-1.214	1.154	1.309	2.066	1.622	-1.382
NM_175854	PAN3	1.275	1.324	1.581	2.413	1.622	-1.564	ENSG00000152520
NM_003870	HUMORFA01,IQGAP1,P195,SAR1	1.363	1.724	1.441	1.357	1.622	-1.187	ENSG00000140575
NM_006292	TSG101	1.577	1.873	1.485	1.455	1.622	-1.04	ENSG00000074319
NM_003597	FKLF,FKLF1,KLF11,TIEG2	1.029	1.032	-1.214	-1.118	1.621	1.022	ENSG00000172059
NM_002708	PP1A,PPP1A,PPP1CA,PP1ALPHA2,PROTEINPHOSPHATASETYPE1CATALYTICSUBUNIT	1.149	1.596	1.805	1.906	1.621	1.193	ENSG00000172531
NM_033306	CASP4,ICE,ICERELII,ICH2,MIH1,TX	1.426	1.934	1.733	1.56	1.621	-1.146	ENSG00000196954
NM_014458		1.255	1.701	1.816	1.809	1.62	1.074	ENSG00000076321
NM_005873	GAIP,RGS19,RGSGAIP	-1.009	1.67	1.694	1.676	1.619	1.178	ENSG00000171700
NM_014909		1.006	1.605	1.376	1.495	1.619	1.075	ENSG00000071246
NM_005771	DHRS9,RDHL,RETSDR8,RDH	-1.817	-1.306	2.196	2.479	1.618	-1.601	ENSG00000073737
NM_001624		-1.015	1.372	1.477	1.535	1.618	1.062
NM_021945	C6ORF85	1.313	1.159	1.228	1.327	1.618	1.917	ENSG00000137266
NM_007316	AGRP,AGRT,ART,ASIP2	-1.049	1.076	1.364	1.716	1.616	1.001	ENSG00000159723
NM_015097		1.025	1.868	1.686	1.791	1.616	1.504
NM_002938	RES426,RNF4,SNURF	1.136	1.273	1.211	1.282	1.616	1.495	ENSG00000063978
NM_002616	PER,PER1,RIGUI,HPER	1.283	1.103	1.125	1.187	1.616	1.191	ENSG00000179094
NM_003608	GPR65,HTDAG8,TDAG8	2.02	1.714	1.083	1.052	1.616	-1.137	ENSG00000140030
NM_002542	HMMH,HOGG1,MUTM,OGG1,OGH1,OGG1TYPE1D,OGG1TYPE1E,OGG1TYPE1F,OGG1TYPE1G,OGG1TYPE1H	-1.154	1.495	2.236	1.966	1.615	1.099	ENSG00000114026
NM_007269	MUNC183,MUNC18C,PSP,STXBP3,UNC18C	1.292	1.515	1.4	1.67	1.615	1.086	ENSG00000116266
NM_012121	BORG4,CDC42EP4,CEP4	1.879	1.752	1.49	1.386	1.614	-1.028	ENSG00000179604
NM_031215		-1.097	1.223	1.437	1.616	1.613	1.114
NM_033480	FBX9,FBXO9,NYREN57	1.214	1.307	1.829	2.211	1.613	1.255	ENSG00000112146
NM_025160	WDR26	1.553	-1.096	1.097	1.542	1.613	-1.2	ENSG00000162923
NM_015621		1.044	1.248	1.622	2.086	1.612	-1.286	ENSG00000198624
NM_016823	CRK	1.927	1.682	1.656	1.557	1.612	1.383	ENSG00000167193
NM_012110	BTL,CHIC2	2.14	1.859	1.694	1.499	1.612	-1.014	ENSG00000109220
NM_012264	C22ORF5,HS5O6A	1.352	1.365	1.581	1.642	1.61	-1.067	ENSG00000198792
NM_018445	AD015,SBBI8,SELS	1.739	1.998	1.654	1.509	1.61	1.046	ENSG00000131871
NM_001695	ATP6C,ATP6D,ATP6V1C1,VATC,VMA5	1.17	1.251	1.501	1.6	1.609	-1.228	ENSG00000155097
NM_024684	PTD015	1.318	1.593	1.519	1.841	1.609	-1.144	ENSG00000087884
NM_005633	GF1,GGF1,GINGF,HGF,SOS1	1.463	1.39	1.437	1.543	1.609	1.297	ENSG00000115904
NM_003236	TGFA	1.582	1.617	1.474	1.57	1.609	1.012	ENSG00000163235
NM_001025390		1.639	2.637	2.033	1.254	1.609	1.056
NM_015497		1.703	1.816	1.553	1.466	1.609	-1.044	ENSG00000103978
NM_014633	P150TSP,SH2BP1,TSBP	1.414	2.207	1.79	1.774	1.608	1.05	ENSG00000198730
NM_020412	GNAL,CHMP1.5	1.423	1.231	1.179	1.407	1.608	1.056	ENSG00000141404
NM_032814		-1.183	1.197	1.392	1.299	1.607	1.021	ENSG00000135119
NM_032208	ANTXR1,ATR,TEM8	1.021	1.413	1.753	1.544	1.606	-1.172	ENSG00000169604
NM_017626	DJ10,DNAJB12	1.054	1.368	1.436	1.581	1.606	1.066	ENSG00000148719
NM_003264	TLR2,TIL4	1.241	1.17	1.362	1.304	1.606	1.086
NM_144658	DOCK11	1.361	1.895	1.59	1.705	1.605	-1.128	ENSG00000147251
NM_003001	PGL3,SDH3,SDHC	1.175	1.608	1.795	1.817	1.604	1.065	ENSG00000143252
NM_016289	MO25	2.09	1.967	1.57	1.468	1.604	1.052	ENSG00000135932
NM_182523		-1.262	1.376	1.878	1.979	1.603	1.206	ENSG00000187118
NM_182898	CREB5,CREB1,CREBPA	1.287	-1.042	1.131	1.202	1.603	1.006	ENSG00000146592
NM_001025194		1.03	1.276	1.565	1.873	1.602	1.16
NM_033050	GPR91	2.322	2.106	2.347	2.363	1.602	-1.553	ENSG00000198829
NM_006469	HSPC068,IVNS1ABP,ND1,NS1,NS1BP	-1.91	-1.276	1.44	2.063	1.601	-1.286	ENSG00000116679
NM_021127	APR,NOXA,PMAIP1	1.203	1.185	1.406	1.521	1.601	1.033	ENSG00000141682
NM_032283	ZDHHC18	1.43	1.298	1.137	1.252	1.601	1.169
NM_003342	E217K,UBC7,UBE2G,UBE2G1	1.651	2.099	1.955	2.215	1.601	1.065	ENSG00000132388
NM_001025356		1.54	1.743	1.583	1.739	1.6	1.224
NM_001331	CAS,CTNND,CTNND1,P120CAS,P120CTN	1.087	1.022	1.233	1.39	1.599	1.069	ENSG00000198561
NM_176806	MCBPE,MOCO1,MOCS2,MPTS	1.126	1.303	1.671	1.801	1.599	1.055	ENSG00000164172
NM_138770		1.336	1.51	1.568	1.7	1.599	-1.265	ENSG00000163040
NM_001003703		1.389	1.866	1.84	1.959	1.599	1.296
NM_005902	JV152,MADH3,SMAD3,HMAD3	1.586	1.455	1.56	1.465	1.599	-1.343	ENSG00000166949
NM_001845	COL4A1	1.106	1.235	1.559	1.355	1.598	-1.2	ENSG00000187498
NM_145697	CDCA1,NUF2	1.304	1.407	1.435	1.593	1.598	1.276	ENSG00000143228
NM_032195	BASS1,C21ORF50,DBP5,NREBP,SON,SON3,SONA	1.455	1.313	1.41	1.452	1.598	1.132	ENSG00000159140
NM_170713	NORE2A,RASSF1,RASSF1A,RDA32,REH3P21	1.583	1.344	1.556	1.651	1.598	1.274	ENSG00000068028
NM_015303		-1.068	1.052	1.376	1.653	1.597	1.065
NM_014752		1.461	1.612	1.608	1.59	1.597	-1.036	ENSG00000118363
NM_176814		1.527	1.425	1.065	-1.004	1.597	1.053	ENSG00000048405
NM_181712		-1.268	1.078	1.794	1.889	1.596	-1.994	ENSG00000132854
NM_007171	POMT1	-1.02	1.034	1.661	1.758	1.596	-1.077	ENSG00000130714
NM_002493	B17,CI,NDUFB6	1.201	1.589	1.948	1.811	1.596	1.155	ENSG00000165264
NM_012142	CCNDBP1,DIP1,GCIP	1.009	1.39	1.718	1.772	1.595	1.074	ENSG00000166946
NM_152511	DUSP18,DUSP20,LMWDSP20	1.269	1.339	1.438	1.809	1.595	1.055	ENSG00000167065
NM_001613	ACTA2,ACTA3	1.11	-1.002	1.714	1.792	1.594	-1.17	ENSG00000107796
NM_139030	CD151,GP27,PETA3,SFA1	1.21	1.312	1.438	1.378	1.593	-1.011	ENSG00000177697
NM_175748	C14ORF130	1.608	1.577	1.433	1.535	1.593	1.193	ENSG00000012963
NM_032449		1.124	1.027	1.147	1.401	1.592	1.101
NM_152572	C9ORF98	1.316	1.617	1.8	1.649	1.591	1.219	ENSG00000165695
NM_005955	MTF1	1.469	1.137	-1.068	-1.193	1.591	1.158	ENSG00000188786
NM_177999	ASB6	2.217	1.552	1.598	1.521	1.591	1.195	ENSG00000148331
NM_015995	BTEB3,FKLF2,KLF13,NSLP1,RFLAT1	1.325	1.54	1.15	1.19	1.59	1.27	ENSG00000169926
NM_004103	CADTK,CAKB,FADK2,FAK2,PKB,PTK,PTK2B,PYK2,RAFTK,CAKBETA	-1.076	1.216	1.493	1.522	1.589	-1.102	ENSG00000120899
NM_182631		1.391	2.081	1.658	1.66	1.589	1.024	ENSG00000186649
NM_014953	DIS3,DIS3P,RRP44	1.128	1.188	1.408	1.764	1.588	1.174	ENSG00000083520
NM_001549	CIG49,IFI60,IFIT4,ISG60,RIGG	1.535	1.546	1.913	2.663	1.588	-1.104	ENSG00000119917
NM_019009	TOLLIP	1.813	1.608	1.54	1.526	1.588	1.059	ENSG00000078902
NM_080841	HEPTP,HLPR,HPTPA,HPTPALPHA,LRP,PTPA,PTPRA,PTPRL2,RPTPA,RPTPALPHA,HLRP	-1.016	1.196	1.558	2.027	1.587	-1.139	ENSG00000132670
NM_032151	DCOHM	1.021	1.041	1.39	1.687	1.587	-1.052	ENSG00000132570
NM_152608		1.226	1.359	1.279	1.272	1.587	-1.097	ENSG00000143751
NM_006718	LOT1,PLAGL1,ZAC,ZAC1	1.34	1.363	1.431	1.726	1.587	1.183	ENSG00000118495
NM_004226	STK17B,DRAK2	1.098	1.125	-1.172	-1.244	1.586	-1.473	ENSG00000081320
NM_017804		1.317	1.594	1.898	1.79	1.586	1.152
NM_024541	C10ORF76	-1.031	1.518	1.604	1.713	1.585	1.011	ENSG00000120029
NM_173627		1.931	1.278	1.574	1.639	1.585	1.203	ENSG00000173818
NM_176894	FKSG77,GPCR1,GPR86,GPR94,P2Y13,SP174	1.025	1.105	1.676	2.342	1.584	1.05	ENSG00000181631
NM_016067	CGI134,MRPS181,MRPS18C	1.199	1.569	1.597	1.773	1.584	1.145	ENSG00000163319
NM_001007535		1.745	1.659	1.289	1.316	1.584	1.002
NM_033339	CASP7,CMH1,ICELAP3,MCH3	1.485	1.552	1.484	1.402	1.583	-1.042	ENSG00000165806
NM_153206	AMICA,JAML	-1.233	1.27	1.862	1.53	1.582	1.233	ENSG00000160593
NM_005999	TSNAX,TRAX	-1.046	1.589	1.525	1.889	1.582	1.19	ENSG00000116918
NM_005843	HBP,STAM2,STAM2A,STAM2B	1.136	1.649	1.734	1.771	1.582	1.102	ENSG00000115145
NM_004694	SLC16A6	-1.21	1.256	1.108	1.073	1.581	1.637	ENSG00000108932
NM_005694	COX17,POPDC2,POP2	1.194	1.462	1.567	1.511	1.581	1.188	ENSG00000138495
NM_006965	KOX17,RSGA,ZNF191,ZNF24	1.757	1.746	1.242	1.324	1.581	1.225	ENSG00000172466
NM_003152	MGF,STAT5,STAT5A	-1.437	-1.166	-1.369	-1.294	1.58	-1.213	ENSG00000126561
NM_147223	FSRC1,NCOA1,SRC1,HIN2	-1.159	1.13	1.455	1.736	1.58	-1.168	ENSG00000084676
NM_000917	P4HA1	1.325	1.812	1.759	1.441	1.58	1.053	ENSG00000122884
NM_016009	BIF1,CGI61,SH3GLB1	2.37	2.202	1.72	1.586	1.58	-1.124	ENSG00000097033
NM_024855	ACTR5	-1.007	1.245	1.237	1.41	1.579	1.436	ENSG00000101442
NM_015642	DPZF,HOF,ODA8S,ZBTB20,ZNF288	1.139	1.502	1.443	1.383	1.579	1.145	ENSG00000181722
NM_005109	OSR1	1.269	1.629	1.592	1.671	1.579	1.019	ENSG00000172939
NM_032508	MAGE11,MAGEA11,LW1,FAM11A	1.435	1.737	1.598	1.565	1.578	1.038	ENSG00000155984
NM_138565	CTTN,EMS1	1.086	1.314	1.565	1.642	1.577	1.075	ENSG00000085733
NM_018092	NEOT2,NETO2	1.168	1.534	1.241	1.214	1.577	1.058	ENSG00000171208
NM_007315	ISGF3,STAT1,STAT91	1.184	1.297	1.666	1.977	1.577	-1.154	ENSG00000115415
NM_032154	MBLR,RNF134,HMBLR	1.288	1.645	1.441	1.759	1.577	1.207	ENSG00000156374
NM_018303	EXOC2,SEC5,SEC5L1,SEC5P,HUS1B	-1.006	1.397	1.772	1.624	1.576	1.179	ENSG00000112685
NM_173359		1.134	1.58	1.824	2.159	1.576	-1.227
NM_014694		1.185	1.229	1.376	1.586	1.576	1.11	ENSG00000197859
NM_032940	HRPB33,HSRPB3,POLR2C,RPB3,RPB31	2.34	1.846	1.574	1.483	1.576	1.16	ENSG00000102978
NM_003458	BSN,ZNF231	-1.615	1.023	1.635	2.093	1.575	1.016	ENSG00000164061
NM_174893		1.004	1.201	1.48	1.552	1.575	-1
NM_021629	GNB4	1.282	1.657	1.654	1.778	1.575	1.054	ENSG00000114450
NM_001001479		1.508	1.643	1.225	1.443	1.575	-1.004
NM_014039	PTD012	1.567	1.953	1.927	1.76	1.575	1.172	ENSG00000182919
NM_033285	P53DINP1,SIP,TEAP,TP53DINP1,TP53INP1,TP53INP1A,TP53INP1B	1.076	1.083	1.421	1.847	1.574	1.099	ENSG00000164938
NM_024786	ZDHHC11,ZNF399	1.714	-1.001	-1.014	1.444	1.574	1.347	ENSG00000188818
NM_000994	RPL32	1.213	1.548	1.802	1.881	1.573	1.092	ENSG00000144713
NM_181527	ARD1,NAT5	2.085	1.456	1.577	1.942	1.573	1.179	ENSG00000173418
NM_015202		-1.068	1.279	1.325	1.556	1.572	-1.13
NM_024549		1.129	1.308	1.581	2.055	1.572	-1.384	ENSG00000104872
NM_177951	PP2CA,PP2CALPHA,PPM1A,PROTEINPHOSPHATASE2CALPHA	1.389	1.8	1.467	1.521	1.572	1.267	ENSG00000100614
NM_001032409		-1.095	1.323	1.789	2.5	1.571	1.126
NM_001002756		1.041	1.304	1.717	1.939	1.571	1
NM_005442	EOMES,HTBR2	1.146	1.162	1.447	1.657	1.571	1.319	ENSG00000163508
NM_025182	BA182N22	1.451	1.116	1.222	1.68	1.571	-1.111	ENSG00000005238
NM_001011663		1.195	1.612	1.595	2.143	1.57	1.079
NM_206902	NSP2,NSPL1,RTN2	1.209	1.557	1.722	2.011	1.57	-1.273	ENSG00000125744
NM_003768	CALMITINE,CASQ,CASQ1,HMAT1,HUMMAT1H,MAT1,MAT1H,PEA15,PED	1.611	1.901	1.749	1.509	1.57	-1.121	ENSG00000162734
NM_017905	C13ORF11	1.64	1.785	1.727	1.821	1.57	-1.197	ENSG00000150403
NM_033318		1.665	1.516	1.474	1.642	1.57	-1.029	ENSG00000183172
NM_007051	CGI03,FAF1,HFAF1,HFAF1S	1.114	1.479	1.563	1.691	1.569	1.294	ENSG00000185104
NM_004350	AML2,CBFA3,PEBP2AC,RUNX3,PEBP2AC1	-1.056	1.062	-1.032	1.014	1.567	-1	ENSG00000020633
NM_005738	ARL4A,ARL4	1.038	1.034	-1.124	-1.066	1.567	-1.315	ENSG00000122644
NM_000839	GLUR2,GPRC1B,GRM2,MGLU2,MGLUR2	1.13	1.066	1.11	1.282	1.566	1.021	ENSG00000164082
NM_144985	CDH11L,CDH24	1.168	1.257	1.294	1.568	1.566	-1.09	ENSG00000139880
NM_022445	TPK1,HTPK1	1.049	1.532	1.822	1.673	1.564	-1.012	ENSG00000196511
NM_173199	CHN,CSMF,MINOR,NOR1,NR4A3,TEC,EWSCHNFUSIONGENE	1.074	-1.041	1.023	1.022	1.564	1.081	ENSG00000119508
NM_006058	ABIN1,NAF1,TNIP1,VAN,NAF1ALPHA,NAF1BETA,NIP401	1.102	1.116	-1.215	-1.021	1.564	1.027	ENSG00000145901
NM_017668	NDE1,NUDE,NUDE1	1.753	1.731	1.61	1.472	1.564	1.086	ENSG00000072864
NM_006219	P110BETA,PIK3C1,PIK3CB,PHOSPHATIDYLINOSITOL3KINASEP110BETAISOFORM,PI3KINASEP110BETA	1.097	1.665	1.578	1.651	1.563	1.137	ENSG00000051382
NM_004330	BNIP2,NIP2	1.358	1.537	1.197	1.378	1.563	-1.181	ENSG00000140299
NM_032773	LRCH3	1.385	1.511	1.463	1.747	1.563	1.162	ENSG00000186001
NM_004075	CRY1	1.734	1.699	1.479	1.502	1.563	1.122	ENSG00000008405
NM_133467	CITED4	-1.045	-1.213	-1.32	-1.106	1.562	1.363	ENSG00000179862
NM_181705		1.056	1.372	1.715	1.485	1.562	1.322	ENSG00000186687
NM_003183	ADAM17,CD156B,CSVP,TACE	1.49	1.354	1.391	1.459	1.562	1.07	ENSG00000151694
NM_024898	FAM31C	-1.227	-1.244	1.43	1.582	1.561	-1.071
NM_032941	RECQ1,RECQL,RECQL1	1.19	1.557	1.383	1.588	1.561	-1.04	ENSG00000004700
NM_007109	TCF19,SC1	1.257	1.949	2.041	1.796	1.561	1.193	ENSG00000137310
NM_145686	HGK,MAP4K4,NIK	1.41	1.238	1.328	1.662	1.561	-1.136	ENSG00000071054
NM_001414	EIF2B,EIF2B1,EIF2BA,EIF2BALPHA	1.005	1.371	1.726	1.787	1.56	1.224	ENSG00000111361
NM_080737	SYTL4	1.129	1.139	1.371	1.43	1.56	1.002	ENSG00000102362
NM_145060	C18ORF24	1.323	1.74	1.64	1.494	1.56	1.107	ENSG00000154839
NM_172027	ABTB1,BPOZ,EF1ABP,BPOZTYPE1,BPOZTYPE2,BPOZTYPE3	1.345	1.644	1.572	1.61	1.56	-1.131	ENSG00000114626
NM_020760		1.477	1.498	1.355	1.127	1.56	1.015
NM_016048	CGI111	1.109	1.438	1.666	1.663	1.559	1.326	ENSG00000066583
NM_058229	ATROGIN1,FBXO32,MAFBX	1.258	1.179	1.174	1.223	1.559	1.018	ENSG00000156804
NM_014224	PGA5	1.204	1.594	1.626	1.571	1.558	1.171	ENSG00000180860
NM_016631	BM020,C21ORF66,GCFC	1.319	1.277	1.46	1.766	1.558	1.305	ENSG00000159086
NM_018941	CLN8	1.338	1.1	1.108	1.218	1.558	1.013	ENSG00000182372
NM_007261	CMRF35H,CMRF35H9,IRC1,IRC2,IRP60,IRC1A,IRC1C,IRC1B	-1.445	1.968	1.987	1.581	1.557	1.063	ENSG00000167851
NM_000417	CD25,IL2R,IL2RA,TCGFR	1.05	1.052	1.063	1.139	1.557	1.128	ENSG00000134460
NM_004331	BNIP3A,BNIP3L,NIX	1.245	1.418	1.555	2.005	1.556	-1.267	ENSG00000104765
NM_033055	HIAT1	1.389	1.576	1.479	1.627	1.556	1.139	ENSG00000156875
NM_004177	STX3A	1.65	1.575	1.532	1.647	1.556	-1.276	ENSG00000166900
NM_006367	CAP,CAP1,CAP1PEN	1.13	1.476	1.624	1.625	1.555	1.026	ENSG00000131236
NM_199169	PMEPA1,STAG1,TMEPAI,ORB1	-1.001	-1.095	1.005	1.085	1.554	1.008	ENSG00000124225
NM_003816	ADAM9,MCMP,MDC9,MLTNG	1.025	1.047	1.135	1.131	1.554	1.068	ENSG00000168615
NM_001032731		1.126	1.626	1.912	2.533	1.554	-1.068
NM_022116	FIGNL1	1.271	1.99	1.925	2.29	1.554	1.259	ENSG00000132436
NM_173834		1.393	1.512	1.615	1.644	1.554	1.06	ENSG00000181704
NM_033644	BTRC2,BTRCP2,FBW1B,FBXW11,FBXW1B	1.522	1.65	1.636	1.64	1.554	1.114	ENSG00000072803
NM_201349	DOK2,P56DOK,P56DOK2	1.604	1.424	1.242	1.182	1.554	1.218	ENSG00000147443
NM_181427	BABPB2,E4TF1,E4TF147,E4TF153,E4TF1B,GABPB,GABPB1,GABPB2,NRF2B1,NRF2B2	1.128	1.534	1.255	1.205	1.552	1.008	ENSG00000104064
NM_138285	MP44,NP44,NUP35	1.198	1.854	1.735	1.733	1.552	1.185	ENSG00000163002
NM_021944	C14ORF93	1.33	1.291	1.382	1.413	1.552	1.223	ENSG00000100802
NM_003916	AP1S2,DC22,SIGMA1B	1.457	2.089	1.69	1.509	1.552	1.079	ENSG00000182287
NM_001145	ANG,RNASE4,RNS4	1.443	2.461	1.779	1.559	1.551	1.065	ENSG00000181784
NM_024649	BBS1,BBS2L2	1.179	1.409	1.545	1.736	1.55	-1.196	ENSG00000174483
NM_002495	NDUFS4,OK	1.276	1.51	1.691	1.691	1.55	1.186	ENSG00000164258
NM_173582	BM32A,PGM2L1	1.725	1.496	1.504	1.807	1.549	-1.449	ENSG00000165434
NM_015094	HIC2,HRG22,ZBTB30	1.165	1.205	1.171	1.242	1.548	1.211	ENSG00000169635
NM_006866	CD85,CD85J,ILT2,LILRB1,LIR1,MIR7,CD85I,LILRA1,LIR6,CD85H,ILT1,LILRA2,LIR7,MIRCL7	1.209	2.088	1.93	1.517	1.548	-1.247	ENSG00000104972
NM_016056	CGI119,S1R,MDS013	1.017	1.168	1.59	1.844	1.547	1.024	ENSG00000155957
NM_197957	MAX	1.256	1.296	1.616	1.641	1.547	1.169	ENSG00000125952
NM_017747	ANKHD1	1.073	1.367	1.373	1.7	1.546	1.187	ENSG00000131503
NM_017667		1.486	2.017	1.603	1.464	1.546	-1.108
NM_006994	BTN3A3,BTF3	-1.175	1.258	1.745	1.907	1.545	-1.04	ENSG00000111801
NM_006822	RAB40B,RAR,SEC4L	1.773	1.806	1.55	1.884	1.545	-1.199	ENSG00000141542
NM_000161	DYT5,GCH,GCH1,GTPCH1,GTPCYCLOHYDROLASEI	1.299	1.417	1.326	1.498	1.544	1.079	ENSG00000131979
NM_006080	COLL1,HSEMAI,SEMA1,SEMA3A,SEMAD,SEMAIII,SEMAL,SEMD,HSEMAIII	1.338	1.524	1.618	1.514	1.544	-1.299	ENSG00000075213
NM_032326		-1.584	-1.388	1.447	1.689	1.543	-1.024	ENSG00000127419
NM_001336	CTSZ	1.279	1.52	1.949	2.104	1.543	1.324	ENSG00000101160
NM_016263	CDH1,FZR,FZR1,FZR2,HCDH,HCDH1,FYR	1.316	-1.064	1.393	1.406	1.543	1.335	ENSG00000105325
NM_014506	DQ1,TOR1B,FKSG18	1.501	1.845	1.425	1.46	1.543	-1.029	ENSG00000136816
NM_030644	APOL3,APOLIII,CG121	-1.136	1.485	1.659	1.702	1.542	-1.023	ENSG00000128284
NM_006746	SCML1	-1.048	1.313	1.516	1.658	1.542	-1.071	ENSG00000047634
NM_213589	ALS2CR18,ALS2CR9,RALGDS,RAPH1,RMO1	1.208	1.237	1.296	1.441	1.542	-1.057	ENSG00000173166
NM_019091	FAPP1,PLEKHA3	1.213	1.421	1.445	1.354	1.541	1.215	ENSG00000116095
NM_002740	NPKCIOTA,PKCI,PRKCI	1.358	1.618	1.571	1.355	1.541	-1.198	ENSG00000163558
NM_016368	ISYNA1	1.61	-1.056	1.058	1.159	1.541	1.205	ENSG00000105655
NM_022039	DAC,DACTYLIN,FBXW4,SHFM3,SHSF3	-1.103	1.134	1.25	1.701	1.54	-1.049	ENSG00000107829
NM_004157	PKR2,PRKAR2,PRKAR2A	1.241	1.634	1.529	1.612	1.54	1.128	ENSG00000114302
NM_017860		1.349	1.247	1.406	1.6	1.54	1.016	ENSG00000143443
NM_003706	PLA2G4C,CPLA2GAMMA	1.355	1.283	1.574	1.659	1.54	1.088	ENSG00000105499
NM_017688	BSPRY	-1.531	-1.3	1.285	1.653	1.539	-1.396	ENSG00000119411
NM_004906	WTAP	1.031	-1.258	-1.371	-1.073	1.539	-1.149	ENSG00000146457
NM_024322		1.366	1.406	1.527	1.735	1.539	1.192	ENSG00000138092
NM_207362		-1.136	1.028	1.869	2.525	1.538	1.57	ENSG00000196872
NM_173537	GTF2IRD2	1.05	1.648	1.916	1.9	1.538	1.082	ENSG00000174428
NM_032320	GMRP1	1.287	1.701	1.758	1.693	1.538	-1.065	ENSG00000148925
NM_014478	CGRPRCP,CRCP,RCP,RCP9	1.686	1.847	1.512	1.404	1.538	1.221	ENSG00000126522
NM_022575		-1.072	1.085	1.807	1.61	1.537	1.153
NM_002894	CTIP,RBBP8,RIM	1.021	1.034	1.325	1.412	1.537	1.159	ENSG00000101773
NM_144646	IGCJ,IGJ,JCH	1.022	1.051	1.697	3.017	1.537	-1.007	ENSG00000132465
NM_006000	H2ALPHA,TUBA1	1.043	1.4	1.585	1.471	1.537	1.369	ENSG00000127824
NM_032483	HTPAP	1.248	1.258	1.557	1.689	1.537	1.137	ENSG00000147535
NM_002304		1.27	-1.092	-1.527	-1.588	1.536	1.051
NM_000885	ITGA4,IA4	1.072	1.372	1.663	1.892	1.535	1.303	ENSG00000115232
NM_000403	GALE	-1.169	-1.055	1.524	1.515	1.534	-1.185	ENSG00000117308
NM_020644	C11ORF15	1.318	1.424	1.456	1.503	1.534	-1.06	ENSG00000175348
NM_001011538		1.064	-1.012	1.026	1.151	1.532	1.006
NM_001033583		1.149	1.935	1.864	1.589	1.532	-1.067
NM_194285		1.457	1.394	1.066	1.066	1.532	1.023	ENSG00000179119
NM_015937	CGI06,PIGT	1.301	1.718	1.622	1.563	1.531	1.138	ENSG00000124155
NM_005680	RAF1B,RAFI63,SL1,TAF1B,TAFI63	1.48	1.73	1.697	1.944	1.531	1.073	ENSG00000115750
NM_014563	SEDL	1.438	1.877	1.943	1.813	1.53	-1.032	ENSG00000196459
NM_024641	MANEA,ENDOALPHA1	1.447	2.186	2.024	2.03	1.53	1.062	ENSG00000172469
NM_030624		2.169	1.289	1.011	-1.107	1.53	-1.058
NM_017917	C14ORF10,G41,G5PR	1.418	1.677	1.482	1.537	1.529	-1.036	ENSG00000092020
NM_145017		-1.164	-1.086	1.409	1.588	1.528	1.088	ENSG00000162148
NM_001011668		1.018	1.097	1.654	1.925	1.528	-1.03
NM_138371		1.048	1.164	1.278	1.718	1.528	1.096	ENSG00000179715
NM_003744	NUMB	2.915	2.061	1.483	1.46	1.528	-1.37	ENSG00000133961
NM_152680		-1.003	1.455	1.465	1.522	1.527	-1.223	ENSG00000170006
NM_025201		2.387	1.758	1.068	1.049	1.527	1.267	ENSG00000169094
NM_022474	MPP5,PALS1	1.503	2.082	2.051	2.236	1.526	1.228	ENSG00000072415
NM_138559	BCL11A,BCL11AL,BCL11AS,BCL11AXL,CTIP1,EVI9	-1.172	-1.07	1.05	1.274	1.525	1.018	ENSG00000119866
NM_001046	BSC,BSC2,NKCC1,SLC12A2	1.323	1.58	1.493	1.389	1.524	1.05	ENSG00000064651
NM_018098	ECT2	1.531	1.51	1.421	1.538	1.524	1.157	ENSG00000114346
NM_199077	ACDP2,CNNM2	1.764	1.315	1.175	1.256	1.524	1.027	ENSG00000148842
NM_015329		1.311	1.473	1.665	1.669	1.523	1.007
NM_014932	NLGN1	1.118	1.018	1.562	1.442	1.522	1.155	ENSG00000169760
NM_002064	GLRX,GRX	1.143	2.04	1.909	1.763	1.522	-1.327	ENSG00000118990
NM_017768		1.011	1.408	1.565	2.014	1.521	1.028	ENSG00000066557
NM_005870	SAP18,SAP18P	1.137	1.36	1.636	1.874	1.521	-1.001	ENSG00000150459
NM_003177	SYK,P72SYK	1.452	1.891	1.747	1.666	1.521	1.074	ENSG00000165025
NM_174921		1.038	1.388	1.553	1.512	1.52	-1.567	ENSG00000163683
NM_004484	DGSX,GPC3,SDYS,SGB,SGBS,SGBS1,GTR22,OCI5	1.175	1.132	1.525	1.509	1.52	-1.023	ENSG00000147257
NM_058195	ARF,CDK4I,CDKN2,CDKN2A,CMM2,INK4,INK4A,MLM,MTS1,P14,P14ARF,P16,P16INK4,P19,TP16,P16INK4A	1.311	1.681	1.515	1.419	1.52	-1.034	ENSG00000147889
NM_018695	ERBB2IP	1.317	1.699	1.5	1.677	1.52	1.191	ENSG00000112851
NM_016076	PNAS4	1.432	1.622	1.586	1.626	1.52	1.037	ENSG00000121644
NM_018309		1.757	1.72	1.388	1.419	1.52	1.011	ENSG00000036054
NM_184237	CAPER,CC1,HCC1,RNPC2,CC1.3,CC1.4	2.138	1.347	1.195	1.394	1.52	1.233	ENSG00000131051
NM_030640	DUSP16,MKP7	1.025	1.118	1.002	1.054	1.519	1.08	ENSG00000111266
NM_052887	MAL,TIRAP,WYATT	1.126	1.842	1.746	1.745	1.519	1.092	ENSG00000150455
NM_201397	GPX1,GSHPX1	1.135	1.424	1.75	1.714	1.519	1.051	ENSG00000197582
NM_012395	PFTAIRE1,PFTK1	1.513	1.928	1.759	1.925	1.519	-1.399	ENSG00000058091
NM_213602	CD33L3	1.199	1.496	1.693	1.374	1.518	1.119	ENSG00000197046
NM_024595		1.716	1.421	1.259	1.216	1.518	1.56	ENSG00000174574
NM_014393	STAU2	-1.224	1.124	1.646	1.528	1.517	-1.078	ENSG00000040341
NM_005611	P130,RB2,RBL2,RBR2	-1.055	1.208	1.396	1.626	1.517	1.088	ENSG00000103479
NM_030790	CDA08	1.048	1.423	1.379	1.524	1.516	-1.073	ENSG00000129636
NM_018718	TSGA14	1.147	1.614	1.62	1.397	1.516	1.132	ENSG00000106477
NM_003620	PP2CDELTA,PPM1D,WIP1	1.962	2.15	1.6	1.355	1.516	-1.2	ENSG00000170836
NM_006526	ZNF217,ZABC1	1.521	1.97	1.726	1.85	1.515	-1.127	ENSG00000171940
NM_006377	HMUNC13,MUNC13,UNC13,UNC13B,UNC13H2	-1.105	1.087	1.325	1.345	1.514	1.069	ENSG00000198722
NM_014755		1.347	1.094	1.061	1.098	1.514	-1.136
NM_032871	RELT,TNFRSF19L	1.397	1.082	1.147	1.169	1.514	1.265	ENSG00000054967
NM_021156	DJ971N18.2	1.504	1.567	1.346	1.635	1.514	-1.33	ENSG00000125827
NM_005126	BD73,EAR1R,HS,HZF2,NR1D2,RVR	1.05	1.011	1.105	1.257	1.513	1.286	ENSG00000174738
NM_004862	CMT1C,LITAF,PIG7,SIMPLE,TP53I7	1.235	1.616	1.418	1.361	1.513	-1.174	ENSG00000189067
NM_001033577		1.406	1.73	1.665	1.793	1.513	1.022
NM_058197	ARF,CDK4I,CDKN2,CDKN2A,CMM2,INK4,INK4A,MLM,MTS1,P14,P14ARF,P16,P16INK4,P19,TP16,P16INK4A	1.436	1.376	1.274	1.134	1.513	-1.033	ENSG00000147889
NM_053064		-1.107	1.557	1.575	1.647	1.512	-1.127
NM_003186	SM22,SMCC,TAGLN,WS310,CGI40	1.787	1.078	1.045	1.035	1.512	-1.032	ENSG00000149577
NM_000190	AIP,HMBS,PBGD,UPS	-1.518	1.122	1.718	1.728	1.511	1.533	ENSG00000149397
NM_005101	G1P2,IFI15,ISG15,UCRP	-1.333	-1.153	1.307	2.109	1.511	-1.363	ENSG00000187608
NM_015684	ATP5S,ATPW	1.01	1.35	1.604	1.781	1.511	1.079	ENSG00000125375
NM_019030	DHX29	-1.033	1.493	1.509	1.671	1.51	1.071	ENSG00000067248
NM_199173	BGLAP	1.05	1.146	1.544	1.604	1.51	1.53	ENSG00000160783
NM_003347	E2F1,LUBC,UBCH7,UBCM4,UBE2L3	1.047	1.227	1.712	1.651	1.509	1.026	ENSG00000185651
NM_018054	ARHGAP17,NADRIN,RICH1,MST066,MST110	1.097	1.469	1.527	1.594	1.509	-1.074	ENSG00000140750
NM_000194	HGPRT,HPRT,HPRT1	1.123	1.5	1.615	1.714	1.508	-1.113	ENSG00000165704
NM_001219	CALU	1.679	2.08	1.811	1.487	1.508	1.139	ENSG00000128595
NM_145114	MAX	1.751	1.997	1.538	1.468	1.508	1.054	ENSG00000125952
NM_005044	PRKX,PKX1	-1.1	1.333	1.357	1.357	1.507	1.212	ENSG00000183943
NM_007265	HSGT1	1.03	1.529	1.648	1.771	1.507	1.068	ENSG00000122882
NM_030593	SIR2L,SIR2L2,SIRT2	1.356	1.358	1.795	1.641	1.507	1.168	ENSG00000068903
NM_015247	CDMT,CYLD,CYLD1,EAC,HSPC057	-1.006	-1.088	1.06	1.113	1.506	-1.174	ENSG00000083799
NM_016085	APR3,C2ORF28,HSPC013,P18	-1.153	1.202	1.814	1.989	1.505	1.023	ENSG00000138085
NM_006714	ASM3A,ASML3A,SMPDL3A,YR36GH4	1.197	1.761	1.629	1.759	1.505	1.038	ENSG00000172594
NM_002791	IOTA,P27K,PROS27,PSMA6	1.221	1.677	1.816	1.521	1.505	-1.008	ENSG00000100902
NM_178863	FKSG86,KCTD13,PDIP1,POLDIP1	1.506	1.167	1.092	1.306	1.505	1.031	ENSG00000174943
NM_020362	HT014	1.507	1.756	1.4	1.407	1.505	1.104	ENSG00000057757
NM_018028		1.663	1.823	1.391	1.35	1.505	-1.079
NM_032412	ORF1FL49	-1.047	1.277	1.399	1.49	1.504	-1.123	ENSG00000120306
NM_014904	NRIP11,RAB11FIP2	1.088	1.155	1.215	1.315	1.504	1.162	ENSG00000107560
NM_005248	CFGR,FGR,P55CFGR,SRC2	1.207	-1.076	-1.149	-1.011	1.504	1.918	ENSG00000000938
NM_138781		1.228	1.742	2.053	1.689	1.504	1.529
NM_003584	DUSP11	1.307	1.894	1.683	1.674	1.504	1.202	ENSG00000144048
NM_033513	C19ORF20	1.145	-1.011	1.129	1.246	1.502	1.086	ENSG00000141933
NM_017495	DJ800J21,HSRNASEB,RNPC1,SEB4B,SEB4D	1.226	1.367	1.405	1.334	1.502	1.365	ENSG00000132819
NM_006832	KIND2,MIG2,PLEKHC1,UNC112	1.732	1.822	1.344	1.301	1.502	-1.348	ENSG00000073712
NM_198282		1.109	1.378	1.7	2.087	1.501	-1.221	ENSG00000184584
NM_001344	DAD1	1.123	1.49	1.7	1.689	1.501	-1.145	ENSG00000129562
NM_033631	LUZP,LUZP1	2.071	1.688	1.144	-1.005	1.501	1.076	ENSG00000169641
NM_018477	ACTR10	1.006	1.457	1.591	1.793	1.5	-1.069	ENSG00000131966
NM_004054	AZ3B,C3AR,C3AR1,HNFAG09	1.17	-1.186	-1.058	-1.036	1.5	-1.011	ENSG00000171860
NM_000188	HK1,HKI,HXK1,HK1TA,HK1TB,HK1TC	1.189	1.101	1.686	1.76	1.5	1.189	ENSG00000156515
NM_001865	COX7A2,COX7AL,COX7AL1,COXVIIAL	1.423	1.764	1.77	1.731	1.5	1.057	ENSG00000112695
NM_006364	SEC23A,SEC23	1.046	1.433	1.849	1.919	1.499	1.217	ENSG00000100934
NM_199423	WWP2,WWP2LIKE	1.14	1.563	1.257	1.4	1.499	1.06	ENSG00000198373
NM_004368	CNN2	1.146	1.299	1.985	1.6	1.499	1.069	ENSG00000064666
NM_004137	HSLOBETA,K,KCNMB1,SLOBETA	-1.185	-1.008	1.584	1.565	1.498	-1.225	ENSG00000145936
NM_002847	IA2BETA,IAR,IARPTPRP,ICAAR,PTPRN2,PTPRP	1.224	1.756	1.629	1.607	1.498	1.05	ENSG00000155093
NM_003254	ARAF,ARAF1,PKS2,RAFA1,CLGI,EPA,EPO,HCI,TIMP,TIMP1,PKS	1.23	1.514	1.596	1.53	1.498	-1.015	ENSG00000102265
NM_015379	BRI3	1.256	1.677	1.78	1.634	1.498	1.086	ENSG00000164713
NM_147156	MOB,SMS1,TMEM23	1.41	1.62	1.537	1.495	1.498	1.015	ENSG00000198964
NM_032421	CLIP,CLIP115,CLIP2,CYLN2,WBSCR4,WSCR4	1.597	1.441	1.475	1.443	1.498	-1.116	ENSG00000106665
NM_031476		1.616	1.254	1.357	1.355	1.497	1.238	ENSG00000103196
NM_001009812		-1.084	1.063	1.361	1.433	1.496	1.061
NM_002027	FNTA,FPTA,PGGT1A	1.458	1.614	1.605	1.552	1.496	1.046	ENSG00000168522
NM_001206	BTEB,BTEB1,KLF9,GCBOXBINDINGTRANSCRIPTIONFACTORBTEB	1.602	1.171	-1.272	-1.293	1.494	-1.345	ENSG00000119138
NM_003528	GL105,H2B,HIST2H2BE,H2B.1	1.056	1.007	1.154	1.37	1.493	1.032	ENSG00000184678
NM_001003684		1.162	1.439	1.518	1.621	1.493	1.46
NM_003010	JNKK,JNKK1,MAP2K4,MAPKK4,MEK4,MKK4,PRKMK4,SEK1,SERK1	1.271	1.317	1.364	1.52	1.493	-1.032	ENSG00000065559
NM_032329	ING5,P28ING5	1.127	1.284	1.518	1.47	1.492	1.193	ENSG00000168395
NM_015431	BIA2	1.177	1.589	1.792	1.968	1.492	1.065	ENSG00000162722
NM_014701		1.214	1.311	1.471	1.531	1.492	-1.15	ENSG00000138593
NM_001425	EMP3,YMP,HNMP1	1.278	1.398	1.267	1.286	1.492	-1.216	ENSG00000142227
NM_030922	NIPA2	1.375	1.557	1.497	1.483	1.492	1.193	ENSG00000140157
NM_001011547		-1.015	1.326	1.632	1.661	1.491	-1.042
NM_002875	HRAD51,HSRAD51,RAD51,RAD51A,RECA	1.115	2.237	1.847	1.597	1.491	1.148	ENSG00000051180
NM_006245	PPP2R5D,PP2A	1.155	1.151	1.648	1.91	1.491	1.11	ENSG00000112640
NM_004721	MAP3K13,LZK	1.052	1.297	1.603	1.436	1.49	-1.024	ENSG00000073803
NM_004580	GS2,RAB27,RAB27A,RAM	-1.167	1.013	1.468	1.508	1.489	1.019	ENSG00000069974
NM_052818	CG018	-1.157	1.187	1.419	1.543	1.489	-1.074	ENSG00000139597
NM_004720	EDG4,LPA2,LPAR2	1.005	-1.033	-1.02	1.543	1.489	-1.034	ENSG00000064547
NM_015492		1.165	1.14	-1.095	-1.144	1.489	1.053	ENSG00000167173
NM_001029891		1.187	1.591	1.49	1.53	1.489	1.033
NM_014409	TAF5L	1.382	1.408	1.521	1.777	1.489	1.322	ENSG00000135801
NM_032286		1.734	1.717	1.479	1.44	1.489	1.094	ENSG00000133398
NM_007041	ATE1	1.591	1.507	1.104	1.419	1.488	1.058	ENSG00000107669
NM_003596	TPST1	1.061	1.243	1.463	1.603	1.487	-1.054	ENSG00000169902
NM_005292	GPR18	1.376	1.198	1.624	2.051	1.487	-1.214	ENSG00000125245
NM_004308	ARHGAP1,CDC42GAP,RHOGAP,RHOGAP1	-1.169	1.06	1.101	1.409	1.486	1.041	ENSG00000175220
NM_002613	PDK1,PDPK1	1.501	1.602	1.715	1.857	1.486	1.282	ENSG00000140992
NM_013269	LLT1,CLAX	1.049	1.165	1.338	1.521	1.485	1.584	ENSG00000069493
NM_002425	MMP10,SL2,STMY2	1.152	1.058	1.029	1.081	1.485	1.096	ENSG00000166670
NM_020859	SHRM,SHRML,SHROOM,HSHRML	1.195	2.231	2.192	2.4	1.485	-2.607	ENSG00000138771
NM_130807	MOBKL2A,MOBLAK,MOB3A	1.315	1.541	1.51	1.553	1.484	-1.049	ENSG00000172081
NM_006811	DIFF33,SBBI99,TDE,TDE1,TMS1	1.356	1.383	1.497	1.289	1.484	-1.074	ENSG00000132824
NM_021121	EEF1B,EEF1B1,EEF1B2,EF1B	1.359	1.684	1.635	1.816	1.484	1.439	ENSG00000114942
NM_147133	NFX1,NFX2	1.406	1.285	1.2	1.362	1.484	1.154	ENSG00000086102
NM_001031812		1.446	1.697	1.505	1.471	1.484	1.135
NM_015600	C20ORF22,DJ965G21	3.044	2.691	1.603	1.55	1.484	1.182	ENSG00000100997
NM_152729	C6ORF200,DJ486I3,HT023,NT5C2L1	-1.123	1.109	1.59	1.782	1.483	-1.138	ENSG00000178425
NM_001838	BLR2,CCR7,CDW197,CMKBR7,EBI1	1.137	1.151	1.077	1.358	1.483	1.133	ENSG00000126353
NM_013346	SNX12	1.466	1.521	1.599	1.346	1.483	1.127	ENSG00000147164
NM_001656	ARD1,ARFD1,RNF46,TRIM23	1.52	1.667	1.735	2.036	1.483	1.213	ENSG00000113595
NM_017801	CKLFSF6	1.689	2.113	1.619	1.702	1.483	-1.075	ENSG00000091317
NM_000543	ASM,NPD,SMPD1	1.15	1.531	1.439	1.344	1.482	1.081	ENSG00000166311
NM_001009958		1.155	1.079	1.432	1.599	1.482	1.139
NM_001112	ADAR2,ADARB1,DRABA2,DRADA2,RED1,DRADA2A,DRADA2B,DRADA2C,HADAR2,HRED1	1.241	1.251	1.554	1.889	1.482	1.109	ENSG00000197381
NM_021645		1.415	1.534	1.727	1.573	1.482	1.044
NM_177947		1.474	1.74	1.523	1.793	1.482	-1.094
NM_001778	BCM1,BLAST,BLAST1,CD48,HCD48,MCD48,MEM102,SLAMF2	-1.742	1.191	2.208	1.909	1.481	1.491	ENSG00000117091
NM_015510	CGI93	-1.113	1.271	1.573	1.328	1.481	1.025	ENSG00000109016
NM_001031800		1.01	1.323	1.422	1.392	1.481	1.116
NM_001226	CASP6,MCH2	1.319	1.639	1.767	2.015	1.481	1.126	ENSG00000138794
NM_080591	COX1,COX3,PCOX1,PGG,PGHS1,PHS1,PTGHS,PTGS1,PROSTAGLANDINENDOPEROXIDEHSYNTHASE1,PROSTAGLANDING,CYCLOOXYGENASE,PROSTAGLANDINENDOPEROXIDESYNTHASE,PTSG1	1.1	-1.115	1.303	1.623	1.48	1.442	ENSG00000095303
NM_001017915		1.134	1.691	1.455	1.499	1.48	1.084
NM_014873		1.314	1.642	1.489	1.456	1.48	1.818
NM_007047	BT3,BTF4,BTN3A2,BT3.3,BT3.2	-1.069	1.296	1.515	1.829	1.479	-1.048	ENSG00000186470
NM_022817	FASPS,PER2,PER2S	1.182	1.41	1.182	1.055	1.479	1.185	ENSG00000132326
NM_030798	WBSCR16	1.193	1.496	1.587	1.61	1.479	1.068	ENSG00000174374
NM_004055	CAPN5,HTRA3,NCL3,OMP	1.331	1.022	1.446	1.935	1.479	-1.204	ENSG00000149260
NM_025238	BTBD1,NS5ATP8	1.369	1.687	1.498	1.728	1.479	1.101	ENSG00000064726
NM_138783		1.521	1.328	1.283	1.397	1.479	1.092	ENSG00000161914
NM_001014451		1.183	1.088	1.365	1.369	1.478	1.327
NM_005572	CMD1A,CMT2B1,EMD2,FPL,FPLD,HGPS,LDP1,LFP,LGMD1B,LMN1,LMNA,LMNC,PRO1	1.2	1.5	1.56	1.39	1.478	-1.358	ENSG00000160789
NM_007280	OIP5	1.371	2.264	2.072	1.764	1.478	-1.062	ENSG00000104147
NM_002413	GST2,MGST2,MGSTII	1.252	1.803	1.698	1.514	1.477	1.171	ENSG00000085871
NM_058216	RAD51C	-1.296	1.527	1.622	1.604	1.476	1.388	ENSG00000108384
NM_005253	FOSL2,FRA2	-1.289	-1.244	-1.245	-1.406	1.476	-1.295	ENSG00000075426
NM_138436		-1.082	1.215	1.453	1.629	1.476	-1.262	ENSG00000176209
NM_002231	C33,CD82,GR15,IA4,KAI1,R2,SAR2,ST6,C33ANTIGEN	1.213	1.291	1.521	1.45	1.476	1.071	ENSG00000085117
NM_152681		1.344	1.655	1.372	1.532	1.476	1.324	ENSG00000170088
NM_007319	AD3,FAD,PS1,PSEN1,S182,PSN1,AD33	1.371	1.457	1.574	1.587	1.476	1.182	ENSG00000080815
NM_032018		1.373	1.799	1.694	1.721	1.476	1.156	ENSG00000010072
NM_015895	GMNN	1.496	1.719	1.535	1.667	1.476	-1.094	ENSG00000112312
NM_153449	SLC2A14,SCL2A14	1.033	1.049	-1.037	1.297	1.475	-1.019	ENSG00000173262
NM_001017969		1.202	1.155	1.38	1.659	1.474	-1.037
NM_021626	HSCP1,RISC,SCPEP1	1.405	1.84	1.547	1.757	1.474	-1.097	ENSG00000121064
NM_052948	SNX26,TCGAP	-1.109	-1.026	1.22	1.444	1.473	-1.176	ENSG00000004777
NM_022489		1.295	1.389	1.396	1.464	1.473	-1.014	ENSG00000130241
NM_012383	BA235O14,OSF,OSTF1,SH3P2	1.305	1.777	1.7	1.688	1.473	-1.035	ENSG00000134996
NM_020155	C11ORF4,ORF4	1.336	1.754	1.574	1.63	1.473	1.291	ENSG00000173264
NM_173474	NTAN1	1.445	1.606	1.512	1.601	1.473	-1.474	ENSG00000157045
NM_005064	CCL23,CKB8,CKB81,CKBETA8,MIP3,MPIF1,SCYA23,HMRP2A	1.322	1.718	1.708	1.698	1.472	1.057	ENSG00000167236
NM_017857	SSH3,HSSH3,HSSH3L	2.655	1.13	1.143	1.345	1.472	1.272	ENSG00000172830
NM_007085	FRP,FSL1,FSTL1	-1.039	1.143	1.607	1.965	1.471	1.177	ENSG00000163430
NM_001034061		1.258	1.111	1.255	1.55	1.471	1.056
NM_003581	GRB4,NCK2,NCKBETA,HNCKBETA	1.319	1.433	1.43	1.57	1.471	-1.348	ENSG00000071051
NM_033206		1.76	1.533	1.32	1.159	1.471	-1.124	ENSG00000187092
NM_019848	DXS253E,P3,SLC10A3	1.356	1.211	1.193	1.327	1.47	1.066	ENSG00000126903
NM_006089	SCML2	-1.167	1.163	1.288	1.316	1.469	1.017	ENSG00000102098
NM_005258	GCHFR,GFRP,P35	1.023	1.318	1.818	1.911	1.469	-1.051	ENSG00000137880
NM_001011537		1.058	-1.069	-1.06	-1.05	1.469	-1.145
NM_005348	HSP86,HSP89,HSP90,HSP90A,HSPC1,HSPCA,HSPCAL1,HSPN,LAP2	1.299	1.356	1.728	1.533	1.469	1.169	ENSG00000080824
NM_018425	PI4KII	1.344	1.711	1.61	1.507	1.469	1.26	ENSG00000043822
NM_178831	STAG3,GATS	1.424	1.41	1.164	1.432	1.469	-1.534	ENSG00000066923
NM_001024843		1.507	1.281	1.498	1.389	1.469	1.03
NM_003745	CIS1,CISH1,JAB,SOCS1,SSI1,TIP3	-1.027	-1.076	-1.066	1.091	1.468	1.002	ENSG00000185338
NM_004394	DAP,DAP1	1.005	1.381	1.524	1.452	1.468	1.219	ENSG00000112977
NM_173794	FUNDC1	1.265	1.54	1.399	1.593	1.468	-1.004	ENSG00000069509
NM_016097	HSPC039,IER3IP1	1.513	1.504	1.607	1.21	1.468	-1.25	ENSG00000134049
NM_024871		-1.118	-1.041	1.042	1.087	1.467	1.154	ENSG00000180834
NM_014165	BA22L21,C6ORF66,HRPAP20,HSPC125,MY013	1.253	1.412	1.171	1.278	1.467	1.368
NM_002414	CD99,MIC2,MIC2X,MIC2Y	1.26	1.501	1.564	1.492	1.467	-1.167	ENSG00000002586
NM_016302	CRBN	1.539	1.394	1.455	1.649	1.467	-1.178	ENSG00000113851
NM_017723		1.952	2.211	1.474	1.383	1.467	1.131	ENSG00000198113
NM_000574	CD55,CR,DAF,TC	-1.005	-1.369	-1.754	-1.956	1.466	-1.188	ENSG00000196352
NM_021934		1.119	1.188	-1.177	-1.301	1.466	-1.135	ENSG00000123395
NM_002806	CADP44,P42,P44,PSMC6,SUG2	1.572	1.851	1.638	1.418	1.466	-1.009	ENSG00000100519
NM_001009993		1.906	1.539	1.363	1.315	1.466	1.242
NM_017582	NICE5,UBE2Q	1.192	1.038	1.525	1.596	1.465	1.447	ENSG00000160714
NM_181597	UDRPASE,UP,UPASE,UPP,UPP1	1.528	1.083	-1.125	-1.031	1.465	-1.083	ENSG00000183696
NM_058181		-1.007	1.47	1.467	1.406	1.464	1.039
NM_005814	GPA33	-1.006	1.006	1.397	1.414	1.464	1.117	ENSG00000143167
NM_002053	GBP1	1.043	1.297	1.549	1.471	1.464	1.046	ENSG00000117228
NM_174923		1.145	1.324	1.633	1.581	1.464	1.063	ENSG00000159884
NM_000046	ARSB,ASB,G4S,MPS6	1.478	2.018	1.585	1.582	1.464	1.148	ENSG00000113273
NM_015257		1.651	2.166	1.47	1.272	1.464	-1.217
NM_006283	GA55,TACC1	1.81	1.716	1.283	1.195	1.464	1.126	ENSG00000147526
NM_020860	STIM2	-1.379	1.205	1.396	1.217	1.463	-1.042	ENSG00000109689
NM_170681	EFG2,HEFG2,MST027	1.008	1.229	1.622	1.807	1.463	1.123	ENSG00000164347
NM_032299		1.301	1.575	1.438	1.522	1.463	1.039	ENSG00000137692
NM_016612	HT015,MSC,MSCP	1.452	1.317	1.151	1.254	1.463	1.004	ENSG00000147454
NM_007276	CBX3,HECH,HP1GAMMA,HP1HSGAMMA	1.616	1.759	1.376	1.346	1.463	-1.072	ENSG00000122565
NM_174887		1.662	1.871	1.578	1.607	1.463	1.029	ENSG00000109083
NM_006441	MTHFS	1.07	1.443	1.642	1.548	1.462	-1.043	ENSG00000136371
NM_018320	RNF121	1.296	1.671	1.593	1.627	1.462	1.083	ENSG00000137522
NM_016626	RKHD2	1.545	1.248	1.195	1.097	1.462	-1.414	ENSG00000176624
NM_153334	SCARF2,SREC2,SRECII,SRECRP1,SRECRP	-1.213	-1.135	1.246	1.446	1.461	-1.045	ENSG00000099910
NM_198900	FHOD3,FMNL3,WBP3	-1.018	1.118	1.438	1.526	1.461	-1.072	ENSG00000161791
NM_006335	TIM17,TIM17A,TIMM17A	1	1.082	1.355	1.394	1.461	1.204	ENSG00000134375
NM_005803	FLOT1	1.068	1.329	1.258	1.47	1.461	-1.284	ENSG00000137312
NM_000791	DHFR	1.074	1.427	1.482	1.465	1.461	-1.044	ENSG00000168129
NM_005567	LGALS3BP,MAC2BP	1.134	1.125	1.277	1.721	1.461	-1.073	ENSG00000108679
NM_016283	CGI137,TAF2G,TAF9,TAFII31,TAFII32	1.176	1.225	1.479	1.526	1.461	1.113	ENSG00000085231
NM_015415		1.335	1.52	1.678	1.717	1.461	-1.085	ENSG00000143158
NM_006016	CD164,MGC24,MUC24	1.75	1.649	1.282	1.347	1.461	-1.386	ENSG00000135535
NM_173620		1.085	-1.2	-1.076	1.345	1.46	1.166	ENSG00000169660
NM_005506	CD36L2,HLGP85,LIMPII,SCARB2	1.206	1.438	1.445	1.432	1.46	-1.153	ENSG00000138760
NM_020754		1.384	1.567	1.278	1.049	1.46	-1.024
NM_021021	A1B,BSYN2,DAPA1B,SNT2,SNT2B1,SNTB1,TIP43	1.551	1.936	1.6	1.54	1.46	-1.485	ENSG00000172164
NM_001031734		1.14	1.386	1.463	1.381	1.459	-1.025
NM_080745	RNF36,TRIMLESS	1.149	1.14	1.289	1.341	1.459	1.021	ENSG00000185880
NM_003901	SGPL1,SPL	1.321	1.847	1.36	1.339	1.459	1.101	ENSG00000166224
NM_003929	RAB7L1	1.551	2.215	1.803	1.734	1.459	-1.022	ENSG00000117280
NM_014923	BA203I16,FNDC3	2.103	1.677	1.295	1.211	1.459	-1.277	ENSG00000102531
NM_145243	MPRP1	-1.437	1.075	1.674	1.772	1.458	1.059	ENSG00000162600
NM_004992	MECP2,MRX16,MRX79,PPMX,RTS,RTT	1.195	-1.014	1.366	1.463	1.458	1.102	ENSG00000169057
NM_017748		1.415	1.26	1.091	1.072	1.458	1.117	ENSG00000108296
NM_152244	SNX11	1.693	1.637	1.294	1.198	1.458	1.263	ENSG00000002919
NM_145005	C9ORF72	-1.13	1.729	1.176	1.081	1.457	-1.121	ENSG00000147894
NM_006270	RRAS	1.092	1.256	1.595	1.602	1.457	-1.277	ENSG00000126458
NM_001334	CTSO	1.18	1.398	1.597	1.656	1.457	1.084	ENSG00000151792
NM_002865	RAB2,RAB2A,LHX	2.274	2.043	1.412	1.514	1.457	-1.074	ENSG00000104388
NM_001800	CDKN2D,INK4D,P19,P19INK4D	-1.023	-1.012	1.304	1.369	1.456	-1.06	ENSG00000129355
NM_152299		1.065	1.154	1.362	1.292	1.456	1.087	ENSG00000025770
NM_044472	CDC42,CDC42HS,G25K	1.113	1.531	1.743	1.853	1.456	1.244	ENSG00000070831
NM_016480	PAIP2	1.291	1.369	1.356	1.61	1.456	1.049	ENSG00000120727
NM_015199	ANKRD28	1.424	1.323	1.422	1.743	1.456	-1.039	ENSG00000124107
NM_001033604		-1.04	1.604	1.502	1.428	1.455	1.149
NM_017927	MFN1,FZO	1.101	1.482	1.447	1.514	1.455	-1.078	ENSG00000171109
NM_020839		1.634	1.679	1.464	1.35	1.455	-1.245	ENSG00000114742
NM_032907	BMSCUBP	1.151	1.294	1.761	1.735	1.454	1.31	ENSG00000138629
NM_177983	PP2CG,PP2CGAMMA,PPM1G,PPP2CG	1.196	1.806	1.768	1.582	1.454	1.401	ENSG00000115241
NM_002836	HEPTP,HLPR,HPTPA,HPTPALPHA,LRP,PTPA,PTPRA,PTPRL2,RPTPA,RPTPALPHA,HLRP	-1.075	1.01	1.44	1.471	1.453	1.277	ENSG00000132670
NM_174940		1.003	1.105	1.348	1.395	1.453	1.135	ENSG00000177042
NM_005493	RANBP9,RANBPM	1.384	1.478	1.484	1.476	1.453	-1.043	ENSG00000010017
NM_006750	SNT2B2,SNT3,SNTB2,SNTL	1.402	1.594	1.671	1.398	1.453	1.182	ENSG00000168807
NM_012482	ZBP99,ZNF281,ZNP99,GZP1	1.931	2.05	2.352	1.988	1.453	1.133	ENSG00000162702
NM_147200	ACT1,C6ORF4,C6ORF5,C6ORF6,CIKS	-1.218	-1.157	1.476	1.698	1.452	1.172	ENSG00000056972
NM_016457	HSPC187,PKD2,PRKD2	-1.009	1.294	1.524	1.439	1.452	1.087	ENSG00000105287
NM_002838	B220,CD45,GP180,LCA,LY5,PTPRC,T200	1.125	1.341	1.35	1.483	1.452	1.045	ENSG00000081237
NM_000684	ADRB1,ADRB1R,B1AR,BETA1AR,RHR,BETA1ADRENERGICRECEPTORGENE	1.264	1.08	1.235	1.345	1.452	1.164
NM_138467		1.643	1.706	1.502	1.228	1.452	1.283	ENSG00000162623
NM_014044	GMH1,HGMH1P,UNC50,UNCL,URP	1.646	1.779	1.574	1.845	1.452	1.33	ENSG00000115446
NM_019000		-1.328	1.176	1.313	1.446	1.451	-1.356	ENSG00000154153
NM_016248	AKAP11,AKAP220,PRKA11	-1.193	1.384	1.253	1.286	1.451	1.108	ENSG00000023516
NM_019103		1.127	1.488	1.702	1.422	1.451	1.234	ENSG00000100319
NM_003063	SLN	1.173	1.77	1.691	1.212	1.451	1.3	ENSG00000170290
NM_004126	GNG11	1.366	1.777	1.609	1.368	1.451	-1.132	ENSG00000127920
NM_173654		1.258	1.504	1.255	1.606	1.45	-1.101	ENSG00000163378
NM_144997	BHD,FLCL	1.71	1.787	1.942	1.634	1.45	-1.066	ENSG00000154803
NM_002906	RDX	-1.044	1.683	1.704	1.687	1.449	-1.238	ENSG00000137710
NM_139062	CSNK1D,CKID	1.448	1.427	1.252	1.274	1.449	1.292	ENSG00000141551
NM_032284		1.608	1.804	1.44	1.354	1.449	1.084	ENSG00000134748
NM_018026	PACS1	1.047	1.021	1.325	1.618	1.448	-1.018	ENSG00000175115
NM_032574		1.125	1.419	1.769	1.751	1.448	1.065	ENSG00000162961
NM_016615	GAT2,SLC6A13	1.128	1.222	1.375	1.426	1.448	1.124	ENSG00000010379
NM_153186	ANKRD15,KANK	1.14	1.765	1.751	1.672	1.448	-1.002	ENSG00000107104
NM_006403	CASL,HEF1,NEDD9	1.243	1.45	1.449	1.486	1.448	1.105	ENSG00000111859
NM_005729	PPIF,CYP3	1.816	1.196	-1.303	-1.229	1.448	1.212	ENSG00000108179
NM_003840	DCR2,TNFRSF10D,TRAILR4,TRUNDD	3.228	1.123	1.02	1.094	1.448	1.31	ENSG00000173530
NM_003954	FTDCR1B,HS,HSNIK,MAP3K14,NIK	1.318	1.301	1.117	1.101	1.447	-1.02	ENSG00000006062
NM_018080		1.01	1.122	1.593	1.587	1.446	1.11
NM_006038	PD1,SPATA2	1.102	1.212	1.281	1.227	1.446	1.07	ENSG00000158480
NM_170606	HALR,MLL3	1.23	1.34	1.322	1.592	1.446	1.173	ENSG00000055609
NM_021170	HES4	-1.343	-1.486	-1.408	-1.032	1.445	1.12	ENSG00000188290
NM_015266	NHE8,SLC9A8	-1.196	-1.595	-1.268	-1.169	1.445	1.127	ENSG00000197818
NM_138632	DJ37E16	-1.003	1.541	1.22	1.365	1.445	-1.002	ENSG00000100106
NM_006820	C1ORF29	1.015	1.038	1.359	2.984	1.445	1.06	ENSG00000137959
NM_020179	FN5	1.179	1.822	1.736	1.595	1.445	1.022	ENSG00000166002
NM_004781	VAMP3	1.267	1.401	1.463	1.607	1.445	-1.055	ENSG00000049245
NM_057159	EDG2,GPCR26,LPA1,LPAR1,MREC1,VZG1,REC	1.162	1.247	1.606	1.516	1.444	1.089	ENSG00000198121
NM_178562		1.071	1.318	1.574	1.533	1.443	-1.189	ENSG00000158457
NM_133452	RAVER1	1.142	1.241	1.265	1.152	1.443	1.332	ENSG00000161847
NM_138335	GNPDA2	1.258	1.642	1.294	1.464	1.443	-1.235	ENSG00000163281
NM_004447	EPS8	1.316	1.596	1.325	1.533	1.443	-1.147	ENSG00000151491
NM_004773	TRIP3	1.344	1.496	1.626	1.481	1.443	1.159	ENSG00000108278
NM_032047	B3GNT5,BETA3GNT5	1.141	1.119	-1.281	-1.159	1.442	-1.489	ENSG00000176597
NM_002572	PAFAH1B2	1.595	1.831	1.412	1.359	1.442	1.082	ENSG00000168092
NM_001913	CASP,CDP,COY1,CUTL1,CUX,P100,P110,P200,P75	1.113	1.119	1.509	1.596	1.441	1.174	ENSG00000160967
NM_170753	CKN2,COFS,CSB,ERCC6,RAD26,PGBD3	1.117	1.598	1.438	1.497	1.441	-1.154	ENSG00000032514
NM_001762	CCT6,CCT6A,CCTZ,HTR3,TCP20,TCPZ,TTCP20,MODP2,MODP3	1.157	1.562	1.605	1.596	1.441	1.049	ENSG00000146731
NM_001785	CDA,CDD,CYTIDINEDEAMINASE	-1.018	1.358	1.491	1.459	1.44	1.376	ENSG00000158825
NM_173607	C14ORF24	1.033	1.027	1.279	1.342	1.44	1.024	ENSG00000151327
NM_005312	C3G,GRF2,RAPGEF1	1.042	1.145	1.218	1.366	1.44	1.059	ENSG00000107263
NM_182944	NIN,NINEIN	1.24	1.359	1.33	1.317	1.44	1.365	ENSG00000100503
NM_198197	HUBA3,UBA3,UBE1C	1.063	1.314	1.325	1.559	1.439	-1.081	ENSG00000144744
NM_018171	APPL2,DIP13B	1.071	1.314	1.227	1.263	1.439	-1.107	ENSG00000136044
NM_002526	CD73,E5NT,EN,ENT,NT5,NT5E,NTE	1.145	1.045	1.168	1.083	1.439	-1.038	ENSG00000135318
NM_014338	DJ858B16,PISD,PSSC	1.286	-1.036	-1.176	-1.291	1.439	1.219	ENSG00000100141
NM_001564	ING1L,ING2	1.065	1.01	-1.144	-1.027	1.438	-1.052	ENSG00000168556
NM_013326	C18ORF8,MIC1	1.693	1.566	1.286	1.427	1.438	1.035	ENSG00000141452
NM_006791	MORF4L1,MORFRG15,MRG15	1.751	1.673	1.283	1.165	1.438	-1.091	ENSG00000185787
NM_005618	DLL1	-1.359	-1.392	-1.471	-1.227	1.437	-1.052	ENSG00000198719
NM_153232	CRI2,EID2	1.04	1.298	1.532	1.862	1.437	-1.076	ENSG00000176396
NM_033406	FBA,FBX3,FBXO3	1.085	1.398	1.404	1.63	1.437	-1.043	ENSG00000110429
NM_001017430		1.091	1.357	1.237	1.711	1.437	1.001
NM_014660		1.126	1.029	-1.109	1.115	1.437	1.099
NM_002524	NRAS,NRAS1	1.338	1.674	1.666	1.458	1.437	-1.113
NM_152233	SNX6,TFAF2	1.625	1.356	1.375	1.52	1.437	1.021	ENSG00000129515
NM_004776	B4GALT5,BETA4GALT5,BETA4GALTIV,BETA4GALTV	1.085	1.324	1.208	1.192	1.436	1.158	ENSG00000158470
NM_078474	BLP2	1.155	1.442	1.584	1.686	1.436	1.156	ENSG00000184277
NM_015701	C2ORF30,XTP3TPB	1.219	1.601	1.47	1.425	1.436	-1.196	ENSG00000068912
NM_018957	LGALS1,DJ37E16,SH3BP1,PDXP,PLP,HL14	1.326	1.675	1.496	1.466	1.436	-1.185	ENSG00000100097
NM_213636	PDLIM7	-1.122	1.043	1.496	1.479	1.435	-1.185	ENSG00000196923
NM_001030009		1.466	1.602	1.635	1.571	1.435	1.195
NM_000820	AXLLG,AXSF,GAS6	1.064	1.098	1.187	1.353	1.434	1.001	ENSG00000183087
NM_016433	GLTP	1.139	1.601	1.655	1.605	1.434	-1.097	ENSG00000139433
NM_031937	TBC1D10,EPI64	-1.058	-1.127	-1.051	-1.008	1.433	-1.063	ENSG00000099992
NM_004858	SLC4A8,NBC,NBC3	1.092	1.071	1.361	1.648	1.433	-1.082	ENSG00000050438
NM_005946	MT1,MT1A,MTC,MT1S	7.576	4.649	1.15	-1.107	1.433	2.252	ENSG00000169688
NM_207336	EZI	-1.238	1.473	1.498	1.48	1.432	1.044	ENSG00000181444
NM_199451	ZNF365,ZNF365C,ZNF365D	1.023	1.107	1.229	1.419	1.432	1.103	ENSG00000138311
NM_020199	C5ORF15,HTGN29,KCT2	1.114	1.473	1.417	1.49	1.432	1.038	ENSG00000113583
NM_148959	EXOC2,SEC5,SEC5L1,SEC5P,HUS1B	1.043	-1.167	-1.115	-1.055	1.431	1.085	ENSG00000112685
NM_001024674		1.055	1.341	1.373	1.625	1.431	1.055
NM_004585	RARRES3,RIG1,TIG3	1.135	1.094	1.557	1.935	1.431	-1.074	ENSG00000133321
NM_000332	ATX1,D6S504E,SCA1	1.146	-1.023	1.266	1.471	1.431	-1.349	ENSG00000124788
NM_058177	HD7,HDAC,HDAC7,HDAC7B,HDAC9,HDAC9B,HDAC9FL,HDRP,MITR	1.233	1.388	1.649	1.618	1.431	1.041	ENSG00000048052
NM_018453	BM036,C14ORF11	1.351	1.831	1.577	1.611	1.431	-1.126	ENSG00000129518
NM_024755		1.614	1.968	1.185	1.261	1.431	1.172	ENSG00000137776
NM_005135	ACCPN,KCC3,KCC3A,KCC3B,SLC12A6	2.096	2.313	1.315	1.268	1.431	-1.169	ENSG00000140199
NM_014472	C10ORF28,GIDRP86,PSORT	2.12	2.072	1.54	1.54	1.431	1.164	ENSG00000166024
NM_153477	UXT	1.116	1.347	1.387	1.463	1.43	1.283	ENSG00000126756
NM_145249	FAM14B	1.165	1.323	1.378	1.479	1.43	-1.086	ENSG00000165948
NM_012103	AUP1	1.222	1.234	1.406	1.335	1.43	1.039	ENSG00000115307
NM_199282		1.367	1.596	1.469	1.44	1.43	-1.046	ENSG00000185602
NM_015149	RGL,RGL1	1.704	2.277	2.462	1.743	1.43	1.013	ENSG00000143344
NM_019034	ARHF,RHOF,RIF	-1.213	-1.187	1.107	1.25	1.429	1.196	ENSG00000139725
NM_015378	VPS13D	-1.205	-1.084	1.117	1.326	1.429	-1.036	ENSG00000048707
NM_024654		-1.158	-1.105	1.369	1.234	1.429	1.186	ENSG00000162408
NM_174907	PPP4R2,GK006	1.255	1.615	1.188	1.406	1.429	-1.092	ENSG00000163605
NM_005614	RHEB,RHEB2	1.498	1.72	1.452	1.326	1.429	-1.002	ENSG00000106615
NM_012238	SIRT1,SIR2ALPHA	1.524	1.144	-1.109	-1.105	1.429	-1.472	ENSG00000096717
NM_032818	C9ORF100	-1.064	1.351	1.481	1.408	1.428	1.067	ENSG00000137135
NM_016648	HDCMA18P	1.296	1.484	1.213	1.423	1.428	1.035	ENSG00000174720
NM_032287		1.311	2.357	1.902	1.78	1.428	1.004
NM_006496	GNAI3,GNAI1	1.33	1.461	1.397	1.331	1.428	-1.241	ENSG00000065135
NM_015423	AASDHPPT,AASDPPT,CGI80,LYS2,LYS5,HAHP	1.004	1.552	1.515	1.663	1.427	1.198	ENSG00000149313
NM_032383	HPS3,SUTAL	1.078	1.557	1.394	1.703	1.427	1.543	ENSG00000163755
NM_018465	AD025,C9ORF46,MDS030	1.134	1.17	1.562	1.628	1.427	1.582	ENSG00000107020
NM_004379	CREB,CREB1,DELTACREB	1.173	1.287	1.286	1.256	1.427	-1.202	ENSG00000118260
NM_001707	BCL7B	1.214	1.238	1.057	1.118	1.427	1.174	ENSG00000106635
NM_152396		-1.081	1.452	1.319	1.536	1.426	-1.039
NM_182692	SRPK2	1.17	1.407	1.641	1.601	1.426	1.093	ENSG00000135250
NM_198686	RAB15	1.214	1.434	1.495	1.23	1.426	1.177	ENSG00000139998
NM_173501		1.401	1.262	1.456	1.476	1.426	1.12	ENSG00000185716
NM_001010919		-1.559	-1.087	1.312	1.413	1.425	1.336
NM_005419	APOF,ISGF3,P113,STAT113,STAT2	-1.027	-1.197	1.495	1.639	1.425	-1.054	ENSG00000170581
NM_004249	RAB28	1.071	1.484	1.474	1.673	1.425	1.141	ENSG00000157869
NM_018426		1.104	1.186	1.208	1.242	1.425	-1.151
NM_022473	ZFP106	1.123	1.34	1.301	1.339	1.425	1.098	ENSG00000103994
NM_022095	ZNF335,BA465L10	1.323	1.101	1.081	1.223	1.425	1.242	ENSG00000198026
NM_003941	NWASP,WASL	1.44	1.409	1.097	1.146	1.425	-1.196	ENSG00000106299
NM_194331	RNF38	1.727	1.61	1.203	1.289	1.425	-1.098	ENSG00000137075
NM_024700	SNIP1	1.78	1.887	1.37	1.22	1.425	1.037	ENSG00000163877
NM_014606		1.03	1.562	1.605	1.642	1.424	1.189
NM_016098	BRP44L,CGI129,DJ68L15	1.067	1.613	1.744	1.635	1.424	1.526	ENSG00000060762
NM_005274	GNG5	1.23	1.529	1.504	1.627	1.424	1.102	ENSG00000174021
NM_015002	FBX21,FBXO21	1.469	1.676	1.46	1.511	1.424	1.019	ENSG00000135108
NM_004396	DDX5,G17P1,HLR1,HUMP68,P68	1.49	-1.157	-1.022	1.141	1.424	-1.064	ENSG00000108654
NM_004515	ILF2,NF45	1.502	1.412	1.363	1.359	1.424	1.183	ENSG00000143621
NM_007074	HAST,HAST3,MPST,STM,SULT1A3,TLPST,CLABP,CLABPTACO,CLIPINA,CORO1A,HCORO1,P57,TACO	-1.244	1.089	1.593	1.638	1.423	-1.085	ENSG00000102879
NM_003684	MKNK1,MNK1B	-1.065	-1.017	-1.011	1.32	1.423	1.053	ENSG00000079277
NM_031904	FKSG44	1.455	1.607	1.305	1.216	1.423	1.127	ENSG00000126391
NM_152683		-1.139	1.057	1.587	1.434	1.422	1.055	ENSG00000164306
NM_005502	ABC1,ABCA1,CERP,HDLDT1,TGD	-1.113	-1.195	-1.021	-1.044	1.422	-1.041	ENSG00000165029
NM_000021	AD3,FAD,PS1,PSEN1,S182,PSN1,AD33	1.212	1.16	1.596	1.464	1.422	1.063	ENSG00000080815
NM_014667	VGL4,VGLL4	2.053	1.838	1.472	1.3	1.422	1.027	ENSG00000144560
NM_016324	HFB101,ZF2,ZNF274	-1.094	1.478	1.411	1.36	1.421	-1.113	ENSG00000171606
NM_033133	CNP	1.091	-1.081	1.24	1.287	1.421	1.076	ENSG00000173786
NM_138799		1.113	1.268	1.428	1.488	1.421	-1.091	ENSG00000143797
NM_032581	DRCTNNB1A	1.187	1.25	1.371	1.31	1.421	1.06	ENSG00000122591
NM_003344	E220K,UBC8,UBCH,UBCH2,UBE2H	1.192	1.197	1.434	1.59	1.421	-1.044	ENSG00000186591
NM_004832	GSTO1,GSTTLP28,P28	1.295	1.722	1.755	1.633	1.421	-1.014	ENSG00000148834
NM_145868	ANX11,ANXA11,CAP50	1.362	1.194	1.449	1.548	1.421	1.055	ENSG00000122359
NM_002884	KREV1,RAP1A,SMGP21,RAICHU404X	1.082	1.258	1.635	1.417	1.42	-1.052	ENSG00000116473
NM_001287	CLC7,CLCN7,OPTA2	1.188	1.319	1.346	1.197	1.42	1.099	ENSG00000103249
NM_018412	ETS7Q,FAM4A1,HELG,RAY1,SEN4,ST7,ST7OT3,TSG7,ST7OT1	1.408	1.537	1.537	1.434	1.42	-1.061	ENSG00000004866
NM_021826		2.028	1.652	1.314	1.274	1.42	1.293
NM_031954	KCTD10	1.07	1.113	1.261	1.436	1.419	-1.106	ENSG00000110906
NM_022755	C9ORF12,INSP5K2	1.229	1.102	-1.123	-1.056	1.419	1.278	ENSG00000127080
NM_015723		1.519	1.226	1.043	1.115	1.419	-1.394
NM_000430	LIS1,MDCR,PAFAH,PAFAH1B1,PHFAH1B1	-1.095	-1.02	1.364	1.451	1.418	1.112	ENSG00000007168
NM_022355	DPEP2	1.271	1.251	1.463	1.627	1.418	1.011	ENSG00000167261
NM_005915	MCM6,MIS5,P105MCM	-1.197	1.139	1.479	1.717	1.417	-1.376	ENSG00000076003
NM_006530	GAS41,NUBI1	1.274	1.584	1.407	1.181	1.417	-1.106	ENSG00000127337
NM_005637	SS18,SSXT,SYT	1.278	1.318	1.241	1.419	1.417	1.066	ENSG00000141380
NM_032900	ARHGAP19	1.303	1.398	1.435	1.291	1.417	1.127	ENSG00000187122
NM_004111	FEN1,MF1,RAD2	1.401	1.907	1.379	1.473	1.417	1.255	ENSG00000168496
NM_032558		1.412	1.733	1.553	1.666	1.417	1.123	ENSG00000148110
NM_000785	CP2B,CYP1,CYP27B,CYP27B1,P450C1,PDDR,VDD1,VDDR,VDDRI,VDR	1.108	-1.507	-1.505	-1.262	1.416	1.152	ENSG00000111012
NM_014881	DCLRE1A,PSO2,SNM1	1.59	1.907	1.8	1.599	1.416	1.259	ENSG00000198924
NM_006285	TESK1	1.02	-1.053	1.152	1.373	1.415	-1.088	ENSG00000107140
NM_032870	BA98I9,C6ORF111	1.177	-1.219	-1.228	1.27	1.415	-1.002	ENSG00000132424
NM_001886	CRYBA4	-1.03	1.081	1.407	1.623	1.414	-1.011	ENSG00000196431
NM_001029839		1.031	1.324	1.524	1.652	1.414	1.038
NM_207584	IFNABR,IFNALPHAREC,IFNAR2,IFNARB,IFNR,HUIFNABR,IFNABRL	1.038	1.362	1.415	1.448	1.414	-1.018	ENSG00000159110
NM_139286	CDC26	1.217	1.535	1.705	1.407	1.414	1.218	ENSG00000176386
NM_014313	SMP1	1.45	1.409	1.451	1.447	1.414	-1.028	ENSG00000183726
NM_001031695		1.502	1.294	1.384	1.355	1.414	1.039
NM_003272	TM7SF1	2.027	1.767	1.438	1.521	1.414	-1.226	ENSG00000077585
NM_175709	CBX7	-1.178	-1.013	1.469	1.463	1.413	-1.079	ENSG00000100307
NM_000740	CHRM3	-1.014	1.693	1.888	1.641	1.413	-1.057	ENSG00000133019
NM_178818	CKLFSF4	1.01	1.216	1.442	1.436	1.413	1.071	ENSG00000183723
NM_004067	ARHGAP3,CHN2,RHOGAP3	1.073	1.273	1.494	1.609	1.413	1.223	ENSG00000106069
NM_004805	HSRBP4,HSRPB4,POLR2D,RBP4	1.604	2.142	1.642	1.382	1.413	1.146	ENSG00000144231
NM_001005339		-1.03	1.419	1.544	1.561	1.412	1.422
NM_016400	HYPK	1.349	1.241	1.337	1.651	1.412	1.149	ENSG00000140264
NM_001024680		1.121	1.149	1.259	1.257	1.411	1.144
NM_003859	DPM1	1.13	1.376	1.38	1.585	1.411	1.087	ENSG00000000419
NM_019080		1.136	1.255	1.433	1.277	1.411	-1.07
NM_004763	ICAP1,ICAP1A,ICAP1B,ITGB1BP1	1.162	1.426	1.63	1.554	1.411	-1.059	ENSG00000119185
NM_018105	THAP1	1.304	1.701	1.654	1.678	1.411	1.054	ENSG00000131931
NM_144779		1.431	1.782	1.545	1.388	1.411	1.064
NM_001240	CCNT,CCNT1,CYCT1	2.142	1.645	1.524	1.238	1.411	1.157	ENSG00000129315
NM_030814	C9ORF45,GL012	-1.361	-1.469	-1.051	1.184	1.41	-1.372	ENSG00000177364
NM_003335	D8,UBE1L,UBE2	-1.078	-1.262	1.085	1.803	1.41	-1.251	ENSG00000182179
NM_020235	BBX,HBP2	1.062	1.516	1.438	1.377	1.41	1.038	ENSG00000114439
NM_006055	GPR69A,LANCL1,P40	1.142	1.11	1.318	1.696	1.41	-1.034	ENSG00000115365
NM_005719	ARC21,ARPC3,P21ARC	1.184	1.241	1.437	1.552	1.41	1.189	ENSG00000111229
NM_032306	SPATA11	1.279	1.379	1.832	1.75	1.41	1.563	ENSG00000125652
NM_024941		-1.378	1.1	1.494	1.721	1.409	1.003	ENSG00000113597
NM_031922	REPS1	1.083	1.357	1.341	1.443	1.409	1.185	ENSG00000135597
NM_080822	OVCA2	1.086	1.167	1.618	1.6	1.409	1.217	ENSG00000108963
NM_022788	ADPGR,HORK3,P2RY12,P2T,P2Y,P2Y12	1.122	1.6	1.709	1.896	1.409	1.131	ENSG00000169313
NM_017740	ZDHHC7,ZNF370	1.557	1.701	1.648	1.614	1.409	1.266	ENSG00000153786
NM_212503	PCTAIRE,PCTAIRE3,PCTK3	-1.177	-1.12	1.241	1.249	1.408	1.157	ENSG00000117266
NM_003850	SUCLA2,SCSBETAA,SCS	-1.043	1.526	1.665	1.576	1.408	1.019	ENSG00000136143
NM_021627	AXAM2,SENP2,SMT3IP2	1.084	1.576	1.273	1.34	1.408	1.018	ENSG00000163904
NM_004614	TK2,MTTK	1.118	1.899	1.59	1.427	1.408	1.141	ENSG00000166548
NM_000878	IL2RB	1.685	1.435	1.27	1.476	1.408	-1.09	ENSG00000100385
NM_138341		-1.304	-1.041	1.597	1.647	1.407	1.145	ENSG00000198270
NM_014168	HSPC133,DC3	-1.293	1.194	1.45	1.738	1.407	-1.187	ENSG00000138382
NM_005742	TXNDC7	1.22	1.38	1.545	1.79	1.407	1.406	ENSG00000143870
NM_012090	ABP620,ACF7,MACF,MACF1	-1.256	-1.045	1.106	1.237	1.406	-1.381	ENSG00000127603
NM_003917	AP1G2,G2AD	-1.177	-1.34	-1.02	1.641	1.406	1.016	ENSG00000092051
NM_000440	CGPRA,PDE6A,PDEA	1.036	1.319	1.426	1.595	1.406	1.156	ENSG00000132915
NM_133646	MLKLAK,MLTK,ZAK,HCCS4	1.236	1.692	1.593	1.306	1.406	1.032	ENSG00000091436
NM_000251	COCA1,FCC1,HNPCC,HNPCC1,MSH2,HMSH2	1.318	1.461	1.608	1.593	1.406	1.035	ENSG00000095002
NM_198331	HSAC2,INPP5F,MSTPO47,SAC2	1.324	1.528	1.409	1.248	1.406	1.062	ENSG00000198825
NM_006105	BCM910,CAMPGEFI,EPAC,RAPGEF3	1.113	1.063	1.178	1.288	1.405	1.053	ENSG00000079337
NM_207376		1.271	1.31	1.543	1.658	1.405	1.023	ENSG00000173046
NM_004987	LIMS1,PINCH,PINCH1	1.272	1.292	1.313	1.543	1.405	1.101	ENSG00000169756
NM_006720	ABLIM,ABLIM1,LIMAB1,LIMATIN	-1.233	-1.283	1.406	1.52	1.404	1.307	ENSG00000099204
NM_172240	GALNACT4,GALNT4,TUWD12	1.285	1.553	1.536	1.715	1.404	-1.431	ENSG00000139323
NM_001928	DF	1.526	1.645	1.575	1.476	1.404	-1.004	ENSG00000197766
NM_175842	C20ORF16,DJ779E11,PAO,PAOH1,SMO,SMOX	1.067	1.108	1.024	1.035	1.403	1.077	ENSG00000088826
NM_004162	RAB5A,HCC10,RAB5	1.394	1.376	1.195	1.242	1.403	-1.078	ENSG00000144566
NM_052936	APG4A,AUTL2,DJ889M15,HAPG4A	-1.121	1.337	1.444	1.46	1.402	-1.028	ENSG00000101844
NM_020425	C6ORF162,DJ102H19	1.021	1.396	1.544	1.587	1.402	1.175	ENSG00000111850
NM_014242	HSPC050,ZNF198L1,ZNF237	1.043	1.303	1.231	1.39	1.402	-1.074	ENSG00000132950
NM_203447		1.098	1.536	1.458	1.225	1.402	-1.579
NM_001002909		1.403	1.08	1.248	1.289	1.402	1.142
NM_013322	SNX10	-1.167	1.465	1.593	1.633	1.401	-1.454	ENSG00000086300
NM_014824	FCHSD2,SH3MD3	1.016	1.565	1.364	1.235	1.401	-1.102	ENSG00000137478
NM_015000	NDR2,STK38L	1.14	1.344	1.674	1.299	1.401	-1.131
NM_153374		1.506	1.516	1.371	1.256	1.401	1.078	ENSG00000140280
NM_017644	DRE1	1.569	1.566	1.331	1.315	1.401	-1.254	ENSG00000114796
NM_033115		-1.169	1.161	1.361	1.39	1.4	1.039	ENSG00000145348
NM_018323	PI4K2B,PI4KIIB	-1.161	1.294	1.258	1.455	1.4	-1.24	ENSG00000038210
NM_001025778		1.017	1.249	1.574	1.433	1.4	1.339
NM_018441	PECR,TERP	1.115	1.338	1.579	1.824	1.4	-1.012	ENSG00000115425
NM_173075	APBB2,FE65L,FE65L1	-1.122	1.386	1.498	1.484	1.399	1.119	ENSG00000163697
NM_022824	FBXL17,FBXO13	-1.06	1.303	1.506	1.675	1.399	1.212	ENSG00000145743
NM_016275	SELT	1.24	1.336	1.445	1.398	1.399	-1.024	ENSG00000198843
NM_016936	UBN1,VT	1.357	1.487	1.532	1.449	1.399	1.301	ENSG00000118900
NM_002966	ANX2L,ANX2LG,CAL1L,CA,CLP11,GP11,P10,P11,S100A10,CALPACTIN1LIGHTCHAIN	1.395	1.64	1.381	1.398	1.399	-1.551	ENSG00000197747
NM_005543	INSL3,RLF,RLNL,LEYIL,JAK3	-1.071	-1.18	1.065	1.419	1.398	1.029	ENSG00000105639
NM_198452		1.076	-1.076	-1.019	1.189	1.398	1.055	ENSG00000130822
NM_005892	C17ORF1,C17ORF1B,FHOD4,FMNL,FMNL1,KW13	1.171	1.244	1.222	1.188	1.398	-1.034	ENSG00000184922
NM_018351		1.173	1.677	1.389	1.498	1.398	-1.035
NM_006421	ARFGEP1,BIG1,P200	1.37	1.491	1.327	1.497	1.398	1.007	ENSG00000066777
NM_194278	C14ORF117,C14ORF43	1.693	1.711	1.337	1.08	1.398	-1.08	ENSG00000156030
NM_004910	DRES9,NIR2,PITPNM,PITPNM1,RDGB,RDGB1,RDGBA1	1.109	-1.107	1.442	1.58	1.397	1.294	ENSG00000110697
NM_002306	CBP35,GAL3,GALBP,LGALS2,LGALS3,MAC2,GALIG,EPSILONBP,CARBOHYDRATEBINDINGPROTEIN35	1.14	1.321	1.64	2.011	1.397	-1.054	ENSG00000131981
NM_017975		1.188	1.425	1.667	1.696	1.397	-1.006	ENSG00000174442
NM_032802	IMP3,PSL2,SPPL2A	1.489	1.825	1.402	1.426	1.397	-1.099	ENSG00000138600
NM_080657	CIG5	-1.055	1.054	1.414	2.258	1.396	1.14	ENSG00000134321
NM_032361	TEX1,THOC3	1.125	1.389	1.484	1.445	1.396	1.075	ENSG00000051596
NM_005240	BA110J1,ETV3,METS,PE1,PEP1	1.148	-1.031	-1.058	1.089	1.396	1.022	ENSG00000117036
NM_014916	CPRK,KPI2	1.367	1.501	1.132	1.114	1.396	1.21	ENSG00000164715
NM_001007189		1.636	1.476	1.751	1.992	1.396	-1.102
NM_178815	ARL8	1.666	1.419	1.053	1.059	1.396	-1.087	ENSG00000165997
NM_006449	BORG2,CDC42EP3,CEP3,UB1	-1.18	1.175	1.856	2.046	1.395	1.062	ENSG00000163171
NM_015296	DOCK9,ZIZ1,ZIZIMIN1	1.035	1.062	1.273	1.241	1.395	1.057	ENSG00000088387
NM_003974	DOK2,P56DOK,P56DOK2	1.083	1.437	1.53	1.405	1.395	1.221	ENSG00000147443
NM_004766	COPB2	1.098	1.581	1.578	1.608	1.395	1.045	ENSG00000184432
NM_005919	MEF2B,RSRFR2,XMEF2	1.162	1.002	1.307	1.383	1.395	1.277	ENSG00000064489
NM_031286	SH3BGRL3	1.215	1.487	1.375	1.341	1.395	-1.035	ENSG00000142669
NM_001015882		1.525	1.698	1.423	1.41	1.395	-1.025
NM_022480		1.601	1.408	1.206	1.367	1.395	1.093	ENSG00000183655
NM_006721	ADK	-1.033	1.223	1.432	1.59	1.394	-1.02	ENSG00000156110
NM_006238	FAAR,NR1C2,NUC1,NUCI,NUCII,PPARB,PPARBETA,PPARD	1.067	-1.121	-1.264	-1.106	1.394	-1.247	ENSG00000112033
NM_024525	TTC13	1.274	1.909	1.534	1.567	1.394	-1.003	ENSG00000143643
NM_001010859		1.348	1.177	1.044	1.112	1.394	1.113
NM_020189	E,DC6	1.353	1.539	1.494	1.606	1.394	-1.061	ENSG00000120533
NM_198040	EDR2,HPH2,PHC2,PH2	1.454	1.384	1.268	1.217	1.394	1.164	ENSG00000134686
NM_006537	USP3	1.567	1.814	1.244	1.32	1.394	-1.034	ENSG00000140455
NM_003123	CD43,GPL115,LSN,SPN	1.06	1.189	1.663	1.598	1.393	1.205	ENSG00000197471
NM_033280		1.069	1.498	1.569	1.621	1.393	1.054	ENSG00000166562
NM_007114	TMF1	1.192	1.54	1.418	1.595	1.393	1.015	ENSG00000144747
NM_014808		1.237	1.161	1.279	1.272	1.393	1.108
NM_001003942		1.728	1.479	1.332	1.413	1.393	-1.244
NM_017585	GLUT6,GLUT9,SLC2A6	-1.796	-1.23	1.134	1.347	1.392	1.078	ENSG00000160326
NM_024331	C20ORF121,DJ179M20	-1.035	1.176	1.229	1.491	1.392	1.158	ENSG00000124120
NM_033286		-1.166	1.569	1.599	1.522	1.391	1.263
NM_007207	DUSP10,MKP5	-1.011	-1.097	1.098	1.081	1.391	-1	ENSG00000143507
NM_016735	LIMK1,LIMK	1.271	1.742	1.489	1.448	1.391	1.159	ENSG00000106683
NM_021943	TEX27	1.453	1.198	1.363	1.43	1.391	1.086	ENSG00000156639
NM_002294	CD107B,LAMP2,LAMPB,HLAMP2	1.582	2.05	1.676	1.492	1.391	-1.003	ENSG00000005893
NM_203351	MAP3K3,MAPKKK3,MEKK3,MST094	1.601	1.429	1.321	1.31	1.391	1.045	ENSG00000198909
NM_032970	SEC22C,SEC22L3	1.778	2.467	1.462	1.393	1.391	1.019	ENSG00000093183
NM_016142	HSD17B12	-1.061	1.129	1.279	1.452	1.39	-1.172	ENSG00000149084
NM_017737	C1ORF39,FNBP1L,TOCA1	1.165	1.599	1.666	1.518	1.39	-1.289	ENSG00000137942
NM_016525	NAG20,UAP,UBAP,UBAP1	1.175	1.292	1.29	1.214	1.39	1.038	ENSG00000165006
NM_178230	COAS2	1.271	1.489	1.294	1.323	1.39	1.158	ENSG00000198360
NM_022749	RAI16	-1.276	-1.033	1.096	1.416	1.389	1.101	ENSG00000158863
NM_003615	NBC2,NBC3,SBC2,SLC4A6,SLC4A7,BT,NBC2B	-1.129	1.312	1.155	1.147	1.389	1.254	ENSG00000033867
NM_013313	YPEL1	-1.053	1.094	1.282	1.477	1.389	-1.103	ENSG00000100027
NM_001755	CBFB,CBF,MYH11	1.524	1.863	1.556	1.348	1.389	-1.162	ENSG00000067955
NM_005347	BIP,GRP78,HSPA5,MIF2	-1.57	-1.773	1.107	1.419	1.388	-1.043	ENSG00000044574
NM_002534	IFI4,OAS1,OIAS,OIASI	-1.042	1.304	1.697	2.06	1.388	1.037	ENSG00000089127
NM_203456	CYP33,PPIE	-1.011	-1.165	1.132	1.288	1.388	1.048	ENSG00000084072
NM_017979	SMAP1,SMAP1B	1.177	1.031	1.516	1.686	1.388	1.192	ENSG00000140553
NM_182547	HNLF	1.115	1.441	1.551	1.573	1.387	1.006	ENSG00000158604
NM_198157	E2F1,LUBC,UBCH7,UBCM4,UBE2L3	1.12	-1.122	-1.204	-1.063	1.387	-1.227	ENSG00000185651
NM_012267	HSPBP1,HSPBP	1.12	1.341	1.4	1.327	1.387	1.263	ENSG00000133265
NM_023935	C20ORF116	1.242	1.704	1.667	1.519	1.387	1.104	ENSG00000198171
NM_032431	HRD1	1.283	1.272	1.233	1.373	1.387	1.041	ENSG00000162298
NM_014798	AP162,B2,PLEKHM1,VBP1	1.637	1.461	1.156	1.152	1.387	1.114	ENSG00000141342
NM_144706	C2ORF15	-1.169	1.165	1.988	2.732	1.386	1.107	ENSG00000170534
NM_144635		-1.144	1.382	1.606	1.471	1.386	-1.343	ENSG00000175182
NM_021947	SRR	-1.019	1.054	1.431	1.825	1.386	1.005	ENSG00000167720
NM_006598	KCC4,SLC12A7	1.066	1.022	1.15	1.003	1.386	1.162	ENSG00000113504
NM_006519	CW1,TCTEL1,TCTEX1	1.083	1.501	1.478	1.492	1.386	1.157	ENSG00000146425
NM_002957	RXRA	1.116	1.568	1.306	1.236	1.386	-1.127	ENSG00000186350
NM_024854		1.182	1.217	1.085	1.173	1.386	1.058	ENSG00000121350
NM_001620		1.902	2.252	1.23	1.376	1.386	-1.59
NM_022902	SLC30A5,ZNT5,ZNTL1,ZTL1	-1.035	1.413	1.365	1.456	1.385	1.009	ENSG00000145740
NM_018283	MTH2,NUDT15	1.339	1.597	1.569	1.517	1.385	1.102	ENSG00000136159
NM_002824	PTMS	1.39	1.423	1.387	1.458	1.385	-1.102	ENSG00000159335
NM_015143	METAP1	1.403	1.778	1.429	1.502	1.385	-1.073	ENSG00000164024
NM_182715	SYPL,PANTOPHYSIN,HSP1	1.447	1.878	1.579	1.56	1.385	-1.064	ENSG00000008282
NM_006399	BATF,SFA2	1.496	1.704	1.449	1.119	1.385	1.136	ENSG00000156127
NM_020435	CX46,CX47,GJA12	1.132	1.129	1.368	1.413	1.384	1.042	ENSG00000198835
NM_023079	HOYS7	1.547	1.561	1.183	1.265	1.384	1.017	ENSG00000159202
NM_032839	DIRC2,RCC4	-1.137	1.333	1.312	1.427	1.383	-1.023	ENSG00000138463
NM_001005409		1.016	1.207	1.304	1.293	1.383	-1.074
NM_033515	ARHGAP18,BA307O14,MACGAP	1.44	1.523	1.457	1.156	1.383	-1.391	ENSG00000146376
NM_003922	HERC1,P532,P619	-1.332	1.095	1.213	1.225	1.382	1.052	ENSG00000103657
NM_015395		-1.024	1.279	1.402	1.288	1.382	1.038
NM_000985	RPL17	-1.098	1.326	1.58	1.298	1.381	-1.02	ENSG00000177576
NM_006108	FSPONDIN,SPON1	-1.012	1.141	1.482	1.454	1.381	1.104	ENSG00000152268
NM_000719	CACNA1C,CAV1,CACNL1A1,CCHL1A1	1.018	-1.109	1.239	1.378	1.381	1.165	ENSG00000151067
NM_139182	ARAP2,CENTD1,PARX	1.085	1.195	1.084	1.169	1.381	-1.118	ENSG00000047365
NM_178313	SPTBN1	1.129	1.27	1.439	1.382	1.381	-1.019	ENSG00000115306
NM_006609	MAP3K2,MEKK2,MEKK2B	1.354	1.232	1.104	1.009	1.381	-1.048	ENSG00000169967
NM_018167		1.488	1.367	1.084	1.197	1.381	1
NM_014180	HSPC158,MRPL22,MRPL25,RPML25	1.048	1.355	1.799	1.727	1.38	1.041	ENSG00000082515
NM_001008565		1.186	1.213	1.241	1.291	1.38	1.047
NM_001685	ATP5,ATP5A,ATP5J,ATPM,COUPLINGFACTOR6	1.19	1.413	1.492	1.508	1.38	1.161	ENSG00000154723
NM_021633	KLHL12	-1.05	1.6	1.458	1.515	1.379	1.043	ENSG00000117153
NM_032263		1.014	1.182	1.369	1.473	1.379	-1.192	ENSG00000114473
NM_003104	SORD	1.217	1.249	1.872	1.708	1.379	1.263	ENSG00000140263
NM_005065	IBD2,SEL1L,SEL1LIKE,TSA305	1.272	1.198	1.369	1.291	1.379	1.019	ENSG00000071537
NM_006999	LAK1,POLK,POLS,TRF4,TRF41	1.379	1.111	-1.049	1.104	1.379	-1.056	ENSG00000112941
NM_004337	C8ORF1	-1.199	1.007	1.111	1.156	1.378	1.022	ENSG00000164823
NM_020879		-1.142	-1.203	1.038	1.527	1.378	1.005
NM_000358	BIGH3,CDB1,CDG2,CDGG1,CSD,CSD1,CSD2,CSD3,LCD1,TGFBI	1.125	1.082	-1.04	1.14	1.378	-1.079	ENSG00000120708
NM_016462	BA421M1,C6ORF53,HSPC194,TMEM14C	1.257	1.533	1.701	1.738	1.378	-1.036	ENSG00000111843
NM_005154	HUMORF8,UBPY,USP8	1.264	1.558	1.333	1.267	1.378	-1.065	ENSG00000138592
NM_199203	KUAUEV,CIR1,CROC1,UBE2V,UBE2V1,UEV1,UEV1A,KUA,P,CROC1A,CROC1B	1.158	1.369	1.657	1.591	1.377	1.198	ENSG00000124208
NM_145812	PDCD8	1.159	-1.204	-1.017	1.063	1.377	1.072	ENSG00000156709
NM_018340		1.165	1.525	1.358	1.224	1.377	1.082	ENSG00000103381
NM_053067	DA41,DSK2,PLIC1,UBQLN1,XDRP1	1.42	1.718	1.549	1.556	1.377	1.305	ENSG00000135018
[truncated: 18,593 more rows]
