# Supplementary material for: Identification of novel transcriptional regulators involved in macrophage differentiation and activation in U937 cells
Source: BMC Immunol. 2009 Apr 2;10:18. doi: 10.1186/1471-2172-10-18 (PMC2674038; doi:10.1186/1471-2172-10-18)
Supplement: Additional file 3 — Complete list of 709 transcription factor gene expression. Array fold change, sorted by LPS sample, reflects logarithmic scale upon normalization by 'stabilization method'. [file 1471-2172-10-18-S3.xls]

## Sheet: Sheet1
Additional file 3
Complete list of transcription factor gene expression
		Illumina array_ fold change
#ID	symbol	PMA6	PMA12	PMA24	PMA32	LPS	VitD3
NM_000594	TNFA	16.2	3.9	3	2.2	121.4	1.6
NM_002167	ID3	1.758	3.395	11.895	6.178	38.908	2.749
NM_005461	MAFB	5.605	4.149	3.324	3.202	35.831	1.162
NM_000399	EGR2,KROX20	6.531	6.29	5.271	4.876	27.317	1.05
NM_001706	BCL5,BCL6,BCL6A,LAZ3,ZBTB27,ZNF51	7.083	8.334	7.605	7.635	19.52	1.609
NM_006732	FOSB	3.333	1.826	1.004	1.013	16.821	1.084
NM_001964	EGR,ETR103	6.859	5.771	4.204	2.404	13.588	1.112
NM_173158	NUR77,TR3	1.156	1.134	1.186	1.176	11.686	1.139
NM_020529	NFKBIA	1.623	1.387	1.797	1.751	9.99	1.647
NM_016270	KLF2	15.544	11.644	13.875	15.234	9.835	-1.325
NM_005920	MEF2D	2.92	2.411	2.103	2.383	7.901	-1.149
NM_002228	JUN	-1.154	-1.177	-1.107	-1.137	6.985	1.044
NM_005904	SMAD7	1.924	1.981	1.887	1.722	6.369	-1.08
NM_001300	KLF6,PAC1,ST12,ZF9	2.94	2.488	2.119	2.127	6.258	-1.172
NM_006509	RELB	2.574	1.971	2.009	2.096	5.568	1.057
NM_181353	ID1	1.5	2.9	4.9	2.1	5.5	1.8
NM_003998	EBP1,KBF1,NFKAPPAB,NFKB1,NFKBP105,NFKBP50	1.749	1.707	1.613	1.565	5.328	1.048
NM_014862	ARNT2	2.54	5.445	5.275	4.825	5.258	-1.039
NM_005178	BCL3,BCL4,D19S37	1.742	1.327	1.757	1.88	5.222	1.212
NM_005384	NFIL3,NFIL3A	2.15	2.497	3.139	3.972	4.873	-1.261
NM_005655	EGRA,KLF10,TIEG,TIEG1,EGRALPHA	1.273	1.441	1.273	1.186	4.552	1.138
NM_005587	MEF2A	3.622	4.347	4.046	4.781	4.36	1.081
NM_003670	BHLHB2,DEC1,STRA13,STRA14	-1.786	-1.468	-2.041	-2.05	4.303	1.312
NM_002698	OCT2,OTF2,POU2F2	1.196	1.199	2.114	4.904	3.302	-1.19
NM_005252	FOS	2.867	2.581	2.445	2.095	3.271	-1.459
NM_021784	FOXA2	1.2	1.8	4.9	6.4	2.9	-1
NM_000168	ACLS,GCPS,GLI3,PAPA,PAPA1,PAPB,PHS,PPDIV	1.527	2.49	2.76	2.62	2.81	-1.14
NM_006084	IRF9	1.4	1.4	2.5	4.1	2.8	1.1
NM_030756	TCF7L2	2.843	2.486	2.964	3.054	2.765	-1.188
NM_005524	HES1,HHL,HRY	2.08	2.326	2.807	2.674	2.763	1.208
NM_006164	NFE2L2,NRF2	1.634	1.722	1.198	1.274	2.709	1.04
NM_006454	MXD4,MAD4	3.2	2.2	2.7	3.7	2.7	-1.1
NM_002051	GATA3,HDR,HGATA3	-1.071	1.097	1.359	1.402	2.581	-1.02
NM_004030	IRF7,HUMIRF7	1.132	1.564	2.201	3.146	2.563	-1.254
NM_002502	LYT10,NFKB2,P50NFKAPPABHOMOLOG,P80HT	1.241	1.345	-1.049	1.078	2.554	-1.185
NM_005985	DJ710H13,SLUGH2,SNA,SNAH,SNAI1	-1.09	-1.149	-1.189	-1.38	2.547	1.036
NM_014707	HDAC7/9,MITR	2.1	3.7	3.2	3.8	2.5	-1.2
NM_172373	ELF1	2.305	2.243	2.347	2.531	2.479	-1.031
NM_002908	REL,CREL	1.481	1.317	1.236	1.46	2.431	-1.081
NM_002166	ID2,ID2A,ID2H	1.39	1.675	1.767	1.493	2.41	1.074
NM_002357	MAD	1.275	-1.049	1.194	1.176	2.4	1.027
NM_021958	HLX1	3.142	2.779	2.164	2.181	2.283	-1.023
NM_002114	HIVEP1,MBP1,PRDIIBF1,ZNF40	1.845	1.497	1.492	1.253	2.256	-1.094
NM_021999	ABRI,BRI,BRI2,BRICD2B,E25B,E316,FBD,ITM2B	1.62	2.266	2.586	2.416	2.206	-1.234
NM_005354	JUND	1.185	-1.23	-1.234	-1.128	2.096	-1.096
NM_213662	APRF,STAT3	1.369	1.781	2.124	1.992	2.086	1.18
NM_005438	FOSL1,FRA1	1.543	1.413	-1.051	-1.031	2.059	1.082
NM_004789	HLHX2,LH2,LHX2	1.216	1.125	1.188	1.414	2.04	1.189
NM_012068	ATF5	2.916	1.454	1.164	1.588	2.034	1.287
NM_006769	LMO4	1.8	2.6	2.4	2.6	2	-1.4
NM_203329	CD59,MIC11,MIN1,MIN2,MIN3,MSK21,PROTECTIN,HRF20	1.411	1.252	1.72	1.845	1.994	1.102
NM_006167	NKX3,NKX31,NKX3A,NKX3.1	1.374	2.07	1.671	1.618	1.964	1.103
NM_002198	IRF1,MAR	1.41	1.416	1.394	1.647	1.962	1.018
NM_002397	MEF2C,HMEF2C	1.528	1.946	1.805	1.799	1.914	-1.232
NM_000321	OSRC,RB,RB1,MIC2	1.321	2.14	2.175	2.346	1.846	1.001
NM_001904	CTNNB1,OK	1.661	2.261	1.492	1.601	1.84	1.021
NM_015316	ASPP1,P53BP2LIKE,P85,PPP1R13B	-1.111	1.476	1.751	1.778	1.838	1.01
NM_003884	CAF,P,PCAF	1.569	1.82	2.019	1.867	1.806	-1.159
NM_178423	HDAC7/9,MITR	1.1	2.2	2.1	1.8	1.8	1.1
NM_006734	HIVEP2,MBP2	1.173	1.142	1.265	1.123	1.787	-1.081
NM_021975	RELA	1.091	1.479	1.76	1.825	1.773	1.165
NM_001986	E1AF,ETV4,PEAS3	1.409	1.669	1.869	1.536	1.747	1.018
NM_012184	FOXD4L1	1.46	1.278	1.593	1.667	1.717	1.144
NM_001429	EP300	1.541	1.607	1.612	1.584	1.716	1.262
NM_004235	EZF,GKLF,KLF4	1.081	1.386	1.459	1.553	1.713	-1.018
NM_181054	HIF1A,HIF1ALPHA,MOP1	1.192	1.138	1.313	1.415	1.704	1.026
NM_173215	NFAT5,NFATL1,TONEBP,CAG12	1.948	1.349	1.322	1.553	1.701	-1.262
NM_006885	ATBF1	1.263	1.642	1.537	1.604	1.701	-1.028
NM_001514	GTF2B,TF2B,TFIIB,S300II	1.453	1.568	1.365	1.573	1.696	1.056
NM_002448	HOX7,HYD1,MSX1	1.389	1.618	1.5	1.676	1.665	1.059
NM_139266	ISGF3,STAT1,STAT91	-1.187	1.053	1.35	1.947	1.654	-1.276
NM_003410	ZFX	1.743	1.853	1.432	1.499	1.643	1.133
NM_004454	ETV5,ERM	2.232	2.288	1.8	1.65	1.636	1.276
NM_005612	NRSF,REST,XBR	1.514	1.628	1.722	2.032	1.632	1.084
NM_003597	FKLF,FKLF1,KLF11,TIEG2	1.029	1.032	-1.214	-1.118	1.621	1.022
NM_005902	JV152,MADH3,SMAD3,HMAD3	1.586	1.455	1.56	1.465	1.599	-1.343
NM_005955	MTF1	1.469	1.137	-1.068	-1.193	1.591	1.158
NM_015995	BTEB3,FKLF2,KLF13,NSLP1,RFLAT1	1.325	1.54	1.15	1.19	1.59	1.27
NM_032151	DCOHM	1.021	1.041	1.39	1.687	1.587	-1.052
NM_006965	KOX17,RSGA,ZNF191,ZNF24	1.757	1.746	1.242	1.324	1.581	1.225
NM_003152	MGF,STAT5,STAT5A	-1.437	-1.166	-1.369	-1.294	1.58	-1.213
NM_005442	EOMES,HTBR2	1.146	1.162	1.447	1.657	1.571	1.319
NM_004350	AML2,CBFA3,PEBP2AC,RUNX3,PEBP2AC1	-1.056	1.062	-1.032	1.014	1.567	-1
NM_173199	CHN,CSMF,MINOR,NOR1,NR4A3,TEC,EWSCHNFUSIONGENE	1.074	-1.041	1.023	1.022	1.564	1.081
NM_181427	BABPB2,E4TF1,E4TF147,E4TF153,E4TF1B,GABPB,GABPB1,GABPB2,NRF2B1,NRF2B2	1.128	1.534	1.255	1.205	1.552	1.008
NM_005680	RAF1B,RAFI63,SL1,TAF1B,TAFI63	1.48	1.73	1.697	1.944	1.531	1.073
NM_005611	P130,RB2,RBL2,RBR2	-1.055	1.208	1.396	1.626	1.517	1.088
NM_005126	BD73,EAR1R,HS,HZF2,NR1D2,RVR	1.05	1.011	1.105	1.257	1.513	1.286
NM_004862	CMT1C,LITAF,PIG7,SIMPLE,TP53I7	1.235	1.616	1.418	1.361	1.513	-1.174
NM_001206	BTEB,BTEB1,KLF9,GCBOXBINDINGTRANSCRIPTIONFACTORBTEB	1.602	1.171	-1.272	-1.293	1.494	-1.345
NM_147133	NFX1,NFX2	1.406	1.285	1.2	1.362	1.484	1.154
NM_005253	FOSL2,FRA2	-1.289	-1.244	-1.245	-1.406	1.476	-1.295
NM_016283	CGI137,TAF2G,TAF9,TAFII31,TAFII32	1.176	1.225	1.479	1.526	1.461	1.113
NM_016283	CGI137,TAF2G,TAF9,TAFII31,TAFII32	1.176	1.225	1.479	1.526	1.461	1.113
NM_012482	ZBP99,ZNF281,ZNP99,GZP1	1.931	2.05	2.352	1.988	1.453	1.133
NM_021170	HES4	-1.343	-1.486	-1.408	-1.032	1.445	1.12
NM_170753	CKN2,COFS,CSB,ERCC6,RAD26,PGBD3	1.117	1.598	1.438	1.497	1.441	-1.154
NM_004379	CREB,CREB1,DELTACREB	1.173	1.287	1.286	1.256	1.427	-1.202
NM_005637	SS18,SSXT,SYT	1.278	1.318	1.241	1.419	1.417	1.066
NM_001240	CCNT,CCNT1,CYCT1	2.142	1.645	1.524	1.238	1.411	1.157
NM_005919	MEF2B,RSRFR2,XMEF2	1.162	1.002	1.307	1.383	1.395	1.277
NM_007114	TMF1	1.192	1.54	1.418	1.595	1.393	1.015
NM_002957	RXRA	1.116	1.568	1.306	1.236	1.386	-1.127
NM_018403	DCP1A,SMIF	1.416	1.096	1.086	1.024	1.376	1.058
NM_005414	SKIL	-1.011	1.095	-1.027	1.052	1.376	-1.135
NM_003199	E22,ITF2,SEF2,SEF21,SEF21A,SEF21B,TCF4,SEF21D	1.36	1.43	1.493	1.479	1.37	-1.095
NM_000538	RFXAP	1.105	1.351	1.5	1.718	1.357	1.219
NM_003110	SP2	1.281	1.208	1.017	-1.018	1.356	-1.036
NM_005230	ELK3,ERP,NET,SAP2	1.379	1.417	1.358	1.325	1.324	1.015
NM_001730	BTEB2,CKLF,IKLF,KLF5	1.166	1.161	1.172	1.229	1.324	1.335
NM_006540	GRIP1,NCOA2,TIF2	1.112	1.18	1.266	1.177	1.322	1.149
NM_005531	IFI16,IFI16B	1.014	1.329	1.279	1.46	1.318	-1.288
NM_000044	AIS,AR,DHTR,HUMARA,KD,NR3C4,SBMA,SMAX1,TFM	1.049	1.269	1.198	1.164	1.312	-1.014
NM_006521	TFE3	1.329	1.218	1.152	1.211	1.307	1.022
NM_002040	E4TF160,E4TF1A,GABPA,NFT2,NRF2,NRF2A,RCH04A07	1.092	1.235	1.282	1.429	1.305	-1.114
NM_006286	DP2,TFDP2	1.367	1.511	1.069	1.192	1.293	1.033
NM_021976	DAUDI6,H2RIIBP,NR2B2,RCOR1,RXRB	1.37	1.495	1.535	1.439	1.291	1.136
NM_007121	LXRB,NER,NERI,NR1H2,RIP15,UNR	1.365	1.164	1.078	-1.024	1.28	1.055
NM_183231	ZNFN1A3,AIOLOS	1.258	1.092	1.17	1.148	1.278	1.124
NM_006494	ERF	1.004	-1.064	-1.64	-1.483	1.276	-1.032
NM_004472	FKHL8,FOXD1,FREAC4	-1.04	1.234	1.141	1.179	1.27	1.184
NM_030762	BHLHB3,DEC2,SHARP1	1.159	1.52	1.771	1.756	1.268	1.155
NM_005251	FKHL14,FOXC2,MFH1	-1.069	-1.038	1.051	1.061	1.267	-1.128
NM_004433	ELF3,EPR1,ERT,ESE1,ESX,JEN	1.007	1.057	1.287	1.311	1.26	1.071
NM_002360	MAFK,NFE2U,P18	1.18	-1.014	1.134	1.006	1.255	1.153
NM_006060	HIK1,HS,IK1,IKAROS,LYF1,ZNFN1A1	-1.036	1.24	1.24	1.294	1.25	-1.164
NM_002431	MAT1,MNAT1,RNF66,CAP35	1.093	-1.03	1.146	1.144	1.248	1.011
NM_003131	SRF	-1.051	1.12	1.012	-1.034	1.245	1.026
NM_021724	EAR1,HREV,NR1D1,THRA1,THRAL	1.075	1.026	1.125	1.09	1.243	1.159
NM_003084	PTFBETA,SNAP50,SNAPC3	1.413	1.783	1.445	1.131	1.237	-1.106
NM_021813	BACH2	1.417	1.322	1.267	1.48	1.236	1.094
NM_003153	IL4STAT,STAT6,STAT6B,STAT6C	-1.226	-1.36	-1.032	1.036	1.233	-1.006
NM_006974	KOX31,ZNF33,ZNF33A,ZZAPK	1.05	1.036	1.022	1.295	1.223	1.132
NM_005359	DPC4,JIP,MADH4,SMAD4	1.66	1.93	1.493	1.297	1.222	-1.239
NM_201559	AF6Q21,FKHRL1,FKHRL1P2,FOXO3A	1.132	1.102	1.15	1.082	1.221	1.128
NM_005376	LMYC,MYCL,MYCL1	1.041	1.194	1.243	1.26	1.221	1.09
NM_006006	PLZF,ZBTB16,ZNF145	1.108	1.167	1.259	1.215	1.22	1.117
NM_030767	AKNA	1.181	1.433	1.061	1.224	1.218	-1.109
NM_005239	ETS2	-1.619	-1.224	-1.093	-1.132	1.215	1.009
NM_177435	FAAR,NR1C2,NUC1,NUCI,NUCII,PPARB,PPARBETA,PPARD	-1.198	-1.179	1.014	-1.105	1.212	-1.036
NM_170686	P51,P71,ZER6,ZNF398	1.821	1.248	1.403	1.592	1.211	1.023
NM_006977	KUP,ZBTB25,ZNF46	1.018	1.044	1.156	1.201	1.207	1.159
NM_003036	SKI	1.206	1.068	-1.031	-1.049	1.206	1.068
NM_005521	HOX11,TCL3,TLX1	1.081	-1.019	1.005	1.079	1.205	1.146
NM_004459	BPTF,FAC1,FALZ,NURF301	-1.11	1.062	1.224	1.358	1.203	-1.019
NM_005806	BHLHB1,OLIG2,PRKCBP2,RACK17	-1.001	1.075	1.188	1.137	1.201	1.172
NM_020310	MAD6,MNT,MXD6,ROX	-1.041	-1.279	-1.534	-1.307	1.2	1.081
NM_000449	RFX5	-1.397	-1.153	1.027	1.224	1.191	-1.153
NM_022062	PKNOX2,PREP2	1.089	1.031	-1.053	1.03	1.188	1.131
NM_001499	GLE1L,GLE1	-1.116	1.529	1.332	1.312	1.184	1.111
NM_031944	MILD1,MIXL,MIXL1	1.083	-1.034	1.176	1.018	1.183	1.037
NM_001427	EN2	1.124	1.088	1.111	1.086	1.178	1.136
NM_024503	HIVEP3,KBP1,KRC	1.102	1.028	1.072	1.152	1.174	-1.027
NM_003112	HF1B,SP4,SPR1	1.191	1.265	1.078	-1.061	1.174	-1.289
NM_004405	DLX2,TES1	1.102	-1.043	1.126	1.022	1.171	1.064
NM_005905	MADH6,MADH9,SMAD8A,SMAD8B,SMAD9	1.024	-1.058	1.067	-1.006	1.169	1.013
NM_001253	CDC5L,HCDC5,PCDC5RP,HSCDC5	1.307	1.366	1.033	-1.009	1.167	-1.525
NM_014360	NKX2,NKX28,NKX2H,NKX2.8	1.062	-1.012	1.028	1.048	1.166	1.078
NM_005123	BAR,FXR,HRR1,NR1H4,RIP14	-1.073	-1.024	1.055	1.061	1.166	1.057
NM_002509	NKX2,NKX22,NKX2B	1.082	1.015	1.09	1.119	1.166	1.131
NM_005642	TAF2F,TAF7,TAFII55,HTAFII55	-1.299	1.191	1.028	1.254	1.165	-1.263
NM_004554	NFAT3,NFATC4	1.119	1.034	1.112	1.114	1.164	1.184
NM_003658	BARX2	1.076	1.04	1.257	1.286	1.159	1.083
NM_000038	APC,DP2,DP3,FAP,FPC,GS,DP2.5	1.226	1.008	1.074	1.023	1.155	1.177
NM_004452	ERR2,ERRB,ERRBETA,ERRBETA2,ESRL2,ESRRB,NR3B2	-1.252	1.028	1.033	1.158	1.15	1.055
NM_001426	EN1	1.23	1.037	1.066	1.166	1.148	1.118
NM_016734	PAX5,BSAP	1.081	-1.072	1.037	1.085	1.147	1.143
NM_004959	AD4BP,ELP,FTZ1,FTZF1,NR5A1,SF1	1.014	1.048	1.015	1.023	1.147	1.201
NM_006873	SBLF	1.043	-1.001	1.062	1.074	1.144	1.003
NM_012182	FKH5,FOXB1,HFKH5	1.012	1.014	1.079	1.13	1.143	1.169
NM_001290	CLIM1,LDB1,LDB2,CLIM1A,CLIM1B	1.114	1.024	1.087	1.031	1.139	1.114
NM_014757	MAM1,MAML1	1.345	1.199	1.021	1.155	1.138	1.116
NM_007129	ZIC2	1.046	1.041	1.074	1.128	1.137	1.105
NM_012245	NCOA62,SKIIP,SKIP,SNW1	1.158	1.315	1.272	1.105	1.132	-1.074
NM_152878	MAFF,UMAF	1.037	-1.062	1.069	1.059	1.129	1.112
NM_014009	AIID,DIETER,FOXP3,IPEX,JM2,PIDX,SCURFIN,XPID	1.047	1.047	1.046	1.02	1.128	-1.002
NM_012258	CHF2,HERP2,HESR1,HEY1,HRT1,OAF1	1.085	1.042	1.124	1.1	1.128	1.029
NM_003220	AP2,AP2TF,TFAP2,TFAP2A,AP2B	-1.001	1.03	-1.002	1.047	1.128	1.063
NM_003203	C2ORF3,DNABF,GCF,TCF9	1.076	-1.076	1.049	1.054	1.128	1.109
NM_014071	AIB3,ASC2,NCOA6,NRC,PRIP,RAP250,TRBP	1.122	1.19	1.073	1.347	1.127	-1.062
NM_004255	COX,COX5A,COXVA,VA	1.126	1.251	1.29	1.183	1.127	1.062
NM_001621	AHR	-1.018	-1.115	1.092	1.273	1.127	-1.055
NM_203394	E2F7	1.101	1.455	1.164	1.173	1.125	1.07
NM_006168	NKX6,NKX61,NKX6A	1.068	-1.15	1.029	1.035	1.125	1.124
NM_006941	DOM,SOX10,WS4	1.153	1.09	-1.005	1.072	1.122	1.025
NM_000246	C2TA,CIITA,MHC2TA	1.027	1.005	-1.031	1.006	1.122	1.052
NM_152998	ENX1,EZH1,EZH2	-1.178	-1.083	-1.072	-1.034	1.121	-1.059
NM_145285	NKX2,NKX23,NKX2C	1.075	-1.054	-1.005	1.021	1.121	1.056
NM_006311	HCIT529I10,HNCOR,NCOR,NCOR1,TRAC1	-1.233	1.038	1.008	-1.018	1.12	-1.004
NM_001241	CCNT2	-1.129	1.029	1.044	1.375	1.12	-1.021
NM_003108	SOX11	-1.006	1.003	1.095	-1.015	1.119	1.098
NM_153632	HOX1,HOX1E,HOXA3	1.063	-1.007	1.011	1.011	1.117	1.036
NM_139122	TAF2E,TAF6,TAFII70,TAFII80,TAFII85	-1.284	-1.016	1.112	-1.003	1.117	-1.077
NM_006562	LBX1,HPX6	1.202	1.042	1.112	1.071	1.117	1.113
NM_002653	BFT,PITX1,POTX,PTX1	-1.002	-1.073	1.02	-1.032	1.117	1.066
NM_005249	BF1,FKH2,FKHL1,FKHL4,FOXG1B,HBF1,HFK1,QIN,HBF3	-1.041	1.048	1.121	1.091	1.114	1.039
NM_000248	MITF,MITFC	1.018	1.12	1.118	1.052	1.114	1.199
NM_004821	EHAND,HAND1,HXT,THING1	1.072	1.035	1.169	1.062	1.113	1.092
NM_003106	ANOP3,SOX2	1.038	-1.015	1.191	1.004	1.111	1.138
NM_003593	FKHL20,FOXN1,WHN	1.022	1.098	1.076	1.148	1.109	1.101
NM_000523	HOX4I,HOXD13,SPD	1.118	-1.041	1.059	1.04	1.108	1.056
NM_002469	HERCULIN,MRF4,MYF6	1.058	-1.077	-1.021	-1.13	1.107	-1.043
NM_206595	ERR3,ESRRG,NR3B3,ERRG2	-1.067	-1.013	1.032	1.026	1.106	1.052
NM_005599	HEN2,NHLH2,NSCL2	1.063	1.027	1.018	1.077	1.106	1.143
NM_015927	ARA55,HIC5,TGFB1I1,TSC5	-1.056	1.01	1.112	1.021	1.105	-1.034
NM_005221	DLX5	1.043	-1.006	1.012	-1.068	1.105	1.111
NM_022716	PHOX1,PMX1,PRRX1,PRX1	1.032	-1.101	-1.009	1.046	1.104	1.017
NM_003111	SP3,SPR2	1.087	-1.072	1.032	1.072	1.104	1.027
NM_203481	CTBP2	1.119	-1.05	1.043	-1.033	1.102	1.081
NM_005149	DJ747L4,TBS19,TBX19,TPIT	-1.051	-1.009	1.037	1.022	1.102	1.046
NM_000122	BTF2,ERCC3,GTF2H,RAD25,TFIIH,XPB	-1.17	1.023	1.025	1.22	1.102	1.055
NM_006361	HOXB13	1.036	1.01	1.074	1.042	1.101	-1.05
NM_006235	BOB1,OBF1,OCAB,POU2AF1	1.065	1.109	1.038	1.098	1.101	1.056
NM_002467	MYC,CMYC	-1.255	-1.105	-1.043	-1.552	1.101	1.315
NM_016135	ETV7,TEL2,TELB,TREF	1.033	1.084	-1.007	1.097	1.1	1.04
NM_004219	EAP1,HPTTG,PTTG,PTTG1,SECURIN,TUTR1	1.045	1.041	1.018	1.186	1.1	-1.23
NM_012340	NFAT1,NFATC2,NFATP	1.023	-1.032	1.038	-1.006	1.099	1.032
NM_006236	BRN1,OTF8,POU3F3,UNKNOWN	1.051	1.02	1.142	1.089	1.099	1.103
NM_006037	HD4,HDAC4,HDACA	-1.165	1.096	1.195	-1.133	1.099	1.13
NM_005568	LHX1,LIM1,HLIM1	-1.099	-1.162	-1.074	-1.025	1.099	-1.06
NM_002460	IRF4,LSIRF,MUM1	-1.012	-1.03	-1.007	1.056	1.099	1.097
NM_006940	LSOX5,SOX5	-1.007	-1.001	1.077	1.038	1.097	1.04
NM_004497	FKHH3,FOXA3,HNF3G,TCF3G	-1.014	-1.109	-1.001	-1.006	1.097	1.095
NM_001265	CDX2,CDX3	1.014	1.07	1.101	1.117	1.097	1.092
NM_007084	SOX21,SOX10,SOXA	1.048	-1.07	1.12	1.047	1.096	1.093
NM_006177	D14S46E,NRL,RP27	1.036	-1.137	1.031	1.029	1.096	1.104
NM_002449	CRS2,FPP,HOX8,MSH,MSX2,PFM,PFM1,HDPMSX2A,MSX2HOMOLOG	1.016	-1.068	1.088	1.004	1.096	1.086
NM_015906	PTC7,RFG7,TF1G,TIF1G,TIF1GAMMA,TIFGAMMA,TRIM33	1.032	-1.04	1.04	1.05	1.094	-1.006
NM_013351	TBET,TBLYM,TBX21,TPET	1.079	-1.012	1.011	-1.08	1.094	1.159
NM_012391	BA375E1,PDEF,SPDEF,PSE	1.071	1.038	1.129	1.118	1.094	1.135
NM_002518	MOP4,NPAS2	1.001	-1.029	1.036	1.078	1.094	1.086
NM_001178	ARNTL,BMAL1,JAP3,MOP3,TIC	1.056	-1.016	1.158	1.26	1.093	1.126
NM_018640	DAT1,LMO3,RBTN3,RBTNL2,RHOM3	1.038	-1.046	1.041	1.026	1.092	1.083
NM_004502	HHO,HOX2,HOX2C,HOXB7	1.071	1.071	1.09	1.122	1.092	1.093
NM_004387	CSX,CSX1,NKX2,NKX25,NKX2E,NKX2.5,HCSX	-1.033	1.044	1.021	1.058	1.091	1.043
NM_002316	LMX1,LMX1B,NPS1	1.101	1.05	1.039	1.017	1.091	1.071
NM_001804	CDX1	-1.064	-1.077	1.027	1.016	1.091	1.068
NM_002657	PLAGL2	1.247	1.2	1.188	1.244	1.09	1.124
NM_001534	ENX,HOX11L1,NCX,TLX2	-1.015	-1.157	1.021	1.042	1.09	1.064
NM_005171	ATF1,EWSATF1,FUS	1.262	1.3	1.023	1.101	1.088	-1.052
NM_001454	FKHL13,FOXJ1,HFH4	1.185	1.214	1.262	1.189	1.088	1.217
NM_014249	ESCS,NR2E3,PNR,RNR	1.079	-1.042	1.072	1.088	1.087	1.109
NM_002699	OCT6,OTF6,POU3F1,SCIP	1.029	-1.125	-1.03	-1.017	1.087	1.014
NM_003924	NBPHOX,PHOX2B,PMX2B	1.123	-1.033	1.022	-1.004	1.085	1.164
NM_000596	IBP1,IGFBP1,IGFBP25	1.019	-1.003	1	1.003	1.085	1.129
NM_014213	HOX4,HOX4C,HOXD9	1.077	-1.002	1.004	1.073	1.084	1.112
NM_012259	GRL,HERP1,HEY2,CHF1	1.005	-1.012	1.065	1.06	1.082	1.122
NM_006192	PAX1	1.066	1.023	1.088	-1.004	1.082	1.186
NM_178850	HNF4,HNF4A,NR2A1,NR2A21,TCF,TCF14	1.052	-1.1	1.006	1.096	1.081	-1.003
NM_178138	LHX3	1.021	1.03	1.047	1.069	1.081	1.084
NM_006942	SOX15,SOX20,SOX26,SOX27	-1.003	-1.119	-1.026	1.018	1.081	1.034
NM_006563	KLF1	1.023	1.005	-1.055	-1.112	1.081	1.1
NM_004609	EC2,PARAXIS,TCF15	1.033	-1.061	1.016	-1.052	1.081	1.029
NM_003406	YWHAZ	1.063	1.24	1.084	1.11	1.081	-1.214
NM_001515	BTF2,BTF2P44,GTF2H2,TBTF2P44,TFIIH	-1.022	1.091	1.071	1.053	1.08	1.023
NM_018257	C20ORF36	-1.143	-1.413	-1.227	1.064	1.078	-1.21
NM_000041	APOE	1.701	-1.069	-1.014	-1.028	1.078	-1.007
NM_032994	CHREBP,MIO,MONDOB,WBSCR14,WSBHLH	1.12	-1.078	1.054	1.064	1.077	1.079
NM_015069	EBFAZ,OAZ,ROAZ,ZFP104,ZNF423	1.105	1.062	1.072	1.052	1.077	1.069
NM_004348	AML3,CBFA1,CCD,CCD1,OSF2,PEBP2A1,PEBP2A2,PEBP2AA,PEBP2AA1,RUNX2	1.138	1.139	1.157	1.042	1.076	1.015
NM_005122	CAR,CAR1,CARBETA,MB67,NR1I3	1.021	-1.062	-1.007	-1.036	1.075	1.077
NM_016285	AP2REP,HSPC122,KLF12	1.077	-1.081	1.058	1.017	1.074	1.101
NM_012153	EHF,ESE3,ESEJ	-1.028	-1.106	-1.082	-1.062	1.072	1.035
NM_003121	SPIB	1.044	-1.015	1.041	-1.064	1.072	1.148
NM_006856	ATF7,ATFA	1.001	-1.012	1.051	-1.035	1.071	-1.035
NM_006492	ALX3	-1.055	-1.018	1.065	-1.016	1.071	1.112
NM_000926	NR3C3,PGR,PR	-1.009	1.017	1.067	1.001	1.071	1.045
NM_003651	CSDA,DBPA,ZONAB,HCSDA,DBPAV	1.067	1.051	1.077	-1.061	1.07	1.031
NM_003496	PAF400,TRAP,TRRAP	-1	-1.088	-1.073	1.008	1.07	-1.061
NM_022002	BXR,NR1I2,ONR1,PAR,PAR1,PAR2,PARQ,PRR,PXR,SAR,SXR,PRR1,PRR2	1.041	-1.057	-1.035	1.011	1.069	1.035
NM_004503	CP25,HHO,HOX3,HOX3C,HOXC6,CP19,HOX3E,HOXC4,CP11,HOX3D,HOXC5	-1.03	-1.074	1.017	1.046	1.069	1.063
NM_001717	BNC,BNC1,BSN1	-1.009	-1.132	1.012	-1.034	1.069	-1.016
NM_000346	CMD1,CMPD1,SOX9,SRA1	1.029	-1.042	1.047	1.025	1.068	1.054
NM_020064	BARHL1,FKSG31	1.003	-1.088	-1.013	-1.038	1.067	1.058
NM_016932	SIX2	-1.011	-1.075	-1.034	1.018	1.067	1.024
NM_003923	FAST1,FOXH1	-1.039	-1.062	-1.018	-1.028	1.067	1.093
NM_006626	ZBTB6,ZID,ZNF482	1.089	1.03	1.019	1.105	1.066	1.125
NM_005378	MYCN	1.045	-1.006	1.008	-1.027	1.066	-1.007
NM_005220	DLX3	1.043	-1.023	-1.039	1.016	1.066	1.12
NM_014468	HPX42B,NA88A,VENTX2	1.014	-1.029	-1.092	-1.042	1.065	1.057
NM_005428	VAV1,VAV	1.01	1.199	1.104	1.195	1.065	1.375
NM_134262	NR1F1,ROR1,ROR2,ROR3,RORA,RZRA	-1.011	1.026	1.01	-1.002	1.064	1.016
NM_016954	CPX,DJ795G23,TBX22,TBXX	-1.031	-1.003	-1.028	1.032	1.064	1.089
NM_025026	EGR3,BIN3,PILOT	1.232	-1.098	-1.033	-1.037	1.062	1.056
NM_003411	ZFY	-1.029	-1.035	1.006	-1.006	1.062	1.043
NM_000554	CORD2,CRD,CRX	-1	1.027	1.014	1.042	1.062	1.097
NM_003151	STAT4	-1.024	1.011	1.007	1.072	1.061	1.132
NM_182907	BLIMP1,PRDIBF1,PRDM1	1.123	1.101	1.046	1.02	1.06	1.025
NM_021143	ZNF20	1.045	1.013	1.009	1.071	1.06	1.001
NM_020183	ARNTL2,BMAL2,CLIF,MOP9	1.04	-1.011	-1.013	-1.015	1.06	1.006
NM_016260	HELIOS,ZNF1A2,ZNFN1A2	-1.102	1.012	-1.122	-1.047	1.06	1.059
NM_005247	FGF3,HBGF3,INT2	1.118	-1.071	-1.017	1.006	1.06	1.065
NM_005195	C,CEBPD,CELF,CRP3,NFIL6BETA	1.046	1.037	1.087	1.078	1.06	1.125
NM_003214	DTEF1,ETFR1,TEAD3,TEAD5,TEF5	1.065	-1.114	-1.057	-1.033	1.059	1.098
NM_001950	E2F4	-1.028	1.037	1.072	1.076	1.059	1.157
NM_001453	ARA,FKHL7,FOXC1,FREAC3,IGDA,IHG1,IRID1	1.065	-1.093	-1.504	-1.489	1.058	1.087
NM_001437	ERB,ERBETA,ESR2,ESRB,ESRBETA,NR3A2	1.036	-1.027	1.016	1.08	1.058	1.107
NM_005986	SOX1	1.062	-1.032	-1.061	1.011	1.056	1.085
NM_005238	ETS1	-1.197	1.168	1.032	1.158	1.056	-1.073
NM_003068	SLUG,SLUGH1,SNAI2	1.108	-1.032	-1.005	1.021	1.056	1.03
NM_000964	NR1B1,RAR,RARA,NUMARARAFUSION,PML,PMLRARFUSIONGENE	1.139	-1.041	1.007	1.042	1.056	1.043
NM_005802	LUN,TOPORS,TP53BPL,LUN1,LUN2	1.237	1.097	-1.103	-1.152	1.055	-1.3
NM_000474	ACS3,BPES2,BPES3,SCS,TWIST,TWIST1,HTWIST	1.004	-1.018	1.039	1.067	1.055	1.025
NM_003443	MIZ1,PHZ67,ZBTB17,ZNF151	-1.744	-1.266	-1.354	-1.046	1.054	-1.112
NM_002126	HLF	1.051	1.076	1.035	1.099	1.054	1.077
NM_201633	TCF1,TCF7	1.02	1.019	1.043	1.003	1.053	1.075
NM_006352	RP58,TAZ1,ZBTB18,ZNF238,RP58GENE	1.076	-1.023	1.041	1.046	1.053	1.006
NM_001485	GBX2	1.037	-1.017	-1.022	-1.03	1.053	-1.044
NM_198182	GRHL1,LBP32,MGR,TFCP2L2	1.169	-1.091	-1.011	1.03	1.052	1.142
NM_002399	MEIS2,MRG1	1.121	1.008	1.093	1.144	1.052	1.132
NM_000966	NR1B3,RARC,RARG	-1.005	-1.06	-1.088	-1.055	1.051	-1.057
NM_000901	MCR,MLR,MR,NR3C2	-1.051	-1.062	1.027	-1.067	1.051	-1.002
NM_005598	HEN1,NHLH1,NSCL,NSCL1	1.078	-1.073	-1.049	-1.072	1.049	-1.058
NM_005413	SIX3	1.08	1.001	-1.042	-1.008	1.049	1.021
NM_012186	ASMD,FKHL12,FOXE3,FREAC8	-1.023	-1.118	1.021	-1.026	1.048	1.012
NM_004473	FKHL15,FOXE1,TITF2,TTF2	1.017	-1.04	1.01	-1.043	1.048	1.083
NM_004316	ASCL1,ASH1,HASH1,MASH1	-1.073	1.034	1.06	1.047	1.048	1.06
NM_003168	SPT4H,SUPT4H,SUPT4H1	1.228	1.311	1.052	-1.005	1.048	1.137
NM_001538	HSF4,FBXL8,HHSF4	1.007	-1.041	1.021	1.041	1.048	1.093
NM_030772	MYCBP,CX58,CX59,GJA10,AMY1L	1.041	-1.037	1.046	1.001	1.047	1.028
NM_024017	HOX2,HOX2E,HOXB9	-1.003	-1.131	-1.002	-1.05	1.047	1.024
NM_020999	ATOH5,MATH4B,NEUROG3,NGN3	1.05	1.025	1.077	1.177	1.047	1.081
NM_000209	IDX1,IPF1,IUF1,MODY4,PDX1,STF1,GSF	-1.033	-1.061	1.034	-1.044	1.047	1.089
NM_017410	HOX3,HOX3G,HOXC13	1.027	-1.013	1.055	1.092	1.046	-1.011
NM_006662	SRCAP	1.087	1.07	-1.074	-1.021	1.046	1.196
NM_002202	ISL1,ISLET1	-1.079	1.032	-1.042	-1.03	1.046	1.005
NM_030751	AREB6,BZP,NIL2A,TCF8,ZEB,ZEB1,ZFHEP,ZFHX1A	1.03	-1.035	-1.007	1.016	1.045	-1.032
NM_005994	TBX2,HSTBX2	1.012	1.076	1.023	1.1	1.045	-1.018
NM_004097	EMX1	-1.014	-1.142	-1.051	-1.006	1.045	1.014
NM_014352	EPOC1,OCT11,PLA1,POU2F3,SKN1A	1.047	-1.042	-1.026	1.035	1.044	-1.011
NM_014621	HHO,HOX4,HOX4B,HOXD4,HOX5	1.056	-1.025	1.021	1.05	1.043	1.076
NM_013434	CSEN,DREAM,KCHIP3,KCNIP3	1.057	-1.141	1.045	1.078	1.043	1.087
NM_002049	ERYF1,GATA1,GF1,NFE1	1.086	-1.048	1.004	1.002	1.043	1.061
NM_006193	PAX4	-1.001	-1.083	-1.001	-1.022	1.042	1.102
NM_005515	HB9,HLXB9,HOXHB9,SCRA1,HOMEOBOXGENE	-1.019	-1.137	1.04	-1.044	1.042	1.051
NM_004133	HNF4G	-1.015	-1.099	1.005	1.002	1.041	1.069
NM_000475	AHC,AHCH,AHX,DAX1,GTD,HHG,NR0B1,NROB1	1.046	-1.037	1.031	1.069	1.041	1.106
NM_080758	TBX6	-1.019	-1.105	-1.007	-1.037	1.04	1.024
NM_080758	TBX6	-1.019	-1.105	-1.007	-1.037	1.04	1.024
NM_018942	HMX1	-1.097	-1.022	-1.01	1.012	1.039	-1.022
NM_014587	SOX8	1.057	-1.117	-1.02	-1.051	1.039	-1.025
NM_006497	HIC1	1.009	-1.097	-1.05	-1.054	1.039	-1.013
NM_005901	JV18,JV181,MADH2,MADR2,SMAD2,HMAD2	-1.025	-1.113	1.034	-1.096	1.039	1.014
NM_005848	IRLB	1.014	1.056	-1.013	1.042	1.039	1.027
NM_005098	ABF1,MSC,MYOR	1.004	-1.012	-1.007	1.048	1.039	1.021
NM_005229	ELK1	1.282	1.192	1.05	1	1.038	-1.023
NM_004118	FKHL18,FREAC10	1.013	1.02	1.004	-1.037	1.037	1.087
NM_000545	HNF1,HNF1A,LFB1,MODY3,TCF1	1.03	-1.001	-1.004	1.002	1.037	1.05
NM_023067	BPES,BPES1,FOXL2,PFRK,PINTO	1.001	-1.051	1.028	1.009	1.036	1.018
NM_015394	KOX1,ZNF10	1.145	1.011	-1.005	1.162	1.036	1.056
NM_003722	EEC3,KET,LMS,P51,P63,P73H,P73L,SHFM4,TP63,TP73L,P40	1.028	1.035	1.114	1.07	1.036	1.051
NM_001989	EVX1	1.02	-1.083	1.041	1.026	1.036	1.057
NM_000458	HNF1B,HNF1BETA,HNF2,LFB3,MODY5,TCF2,VHNF1	1.032	-1.004	1.021	-1.011	1.036	1.069
NM_005653	CP2,LBP1C,LSF,TFCP2,TFCP2C	1.216	1.614	1.12	1.067	1.035	-1.005
NM_003643	GCM1,GCMA,HGCMA	1.017	1.001	-1.152	-1.088	1.035	-1.04
NM_004976	MYF3,MYOD,MYOD1,PUM,KCNC1,KV3,KV4,NGK2	-1.01	-1.054	-1.085	1.056	1.034	1.053
NM_004492	GTF2A2,TF2A2,TFIIA,HTFIIAS	-1.001	1.12	1.129	1.073	1.034	1.053
NM_002763	PROX1	-1.055	-1.092	-1.03	1.008	1.034	1.052
NM_002479	MYF4,MYOG,MYOGENIN	-1.099	-1.075	1.041	1.052	1.034	1.016
NM_005686	ICA12,SOX13	1.028	-1.034	1.066	1.067	1.033	-1.003
NM_005172	ATH1,ATOH1,HATH1,MATH1	-1.089	1.026	1.064	-1.033	1.033	-1.039
NM_033260	FOXQ1	-1.076	-1.041	-1.104	-1.021	1.032	-1.045
NM_013435	RAX,RX	-1.028	-1.006	-1.042	1.01	1.032	1.076
NM_004498	HNF6,HNF6A,ONECUT1	-1.012	-1.131	-1.006	1.047	1.032	1.116
NM_133439	ADA2,HADA2,KL04P,TADA2L	-1.008	1.154	1.066	1.025	1.031	-1.026
NM_006883	GCFX,PHOG,SHOX,SHOXY,SS,SHOXB,SHOXA	-1.02	-1.057	1.016	1.021	1.031	-1.026
NM_006261	PROP1	1.033	-1.076	1.116	-1.074	1.031	1.024
NM_005644	TAF12,TAF2J,TAFII20	-1.565	1.012	1.165	1.15	1.031	1.236
NM_021570	BARX1	1.065	-1.035	1.022	1.012	1.03	1.037
NM_004491	GRF1,GRLF1,P190A,P190RHOGAP	1.004	1.026	1.083	-1.008	1.029	-1.037
NM_006663	IASPP,PPP1R13L,RAI	-1.078	-1.095	-1.075	-1.11	1.028	-1.156
NM_032043	BACH1,BRIP1,OF	-1.004	-1.042	1.072	1.039	1.027	1.115
NM_009586	SIM2,HUMANSIM2,HMC29C01,RMC03D09	1.005	-1.089	1.006	-1.034	1.027	-1.002
NM_004189	SOX14	1.065	-1.117	1.075	1.05	1.027	1.046
NM_152709	C10ORF24	1.178	1.213	1.086	1.023	1.026	1.069
NM_005060	NR1F3,RORC,RORG,RZRG,TOR	-1.047	1.012	-1.005	1.001	1.026	1.039
NM_003709	KLF7,UKLF	1.108	-1.004	1.007	-1.005	1.026	1.008
NM_003169	SPT5,SPT5H,SUPT5H	1.212	1.237	-1.033	-1.11	1.026	-1.22
NM_014553	CRTR1,LBP9,TFCP2L1	-1.022	1.067	-1.005	1.031	1.025	1.056
NM_012183	FOXD3,GENESIS,HFH2	1.024	-1.031	-1.081	-1.016	1.025	-1.003
NM_006160	NEUROD2,NDRF	1.023	1.015	1.048	1.053	1.025	1.134
NM_005693	LXRA,NR1H3,RLD1	-1.121	1.141	1.271	-1.049	1.025	-1.098
NM_000306	GHF1,PIT1,POU1F1	1.013	-1.043	-1.03	1.063	1.025	1.02
NM_016269	LEF1	1.092	-1.05	1.084	1.074	1.024	-1.027
NM_000307	BRAIN4,BRN4,DFN3,OTF9,POU3F4	1.019	-1.092	1.039	1.006	1.024	1.066
NM_003408	ZFP37	-1.004	1.047	1.05	-1.015	1.023	1.023
NM_000059	BRCA2,FACD,FAD,FAD1,FANCB,FANCD,FANCD1	1.056	1.033	-1.064	1.036	1.022	1.032
NM_005900	BSP1,JV41,MADH1,MADR1,SMAD1	1.006	-1.039	1.015	-1.049	1.021	-1.05
NM_001428	ENO1,ENO1L1,MBP1,MPB1,NNE,PPH	1.081	-1.063	-1.003	-1.059	1.021	1.035
NM_021193	HOXD12	1.014	1.009	1.041	1.012	1.02	1.016
NM_003269	NR2E1,TLL,TLX,XTLL,TAILLESS	1.061	-1.143	1.038	-1.002	1.02	1.046
NM_002585	PBX1	1.004	-1.102	1.101	-1.002	1.02	-1.138
NM_199425	KTCN,PPCD,PPD,RINX,VSX1	-1.009	1.016	1.034	1.06	1.017	1.04
NM_005962	MAD2,MXD2,MXI1,HMXI1HL60	-1.035	-1.113	1.003	-1.048	1.017	1.066
NM_156036	HOX2,HOX2B,HOXB6,HU2	-1.007	-1.002	-1.027	-1.003	1.016	1.008
NM_003221	AP2B,CHAR,TFAP2B,AP2BETA	-1.022	-1.067	1.009	1.034	1.016	1.058
NM_002383	MAZ,PUR1,SAF1,SAF2,ZF87,MAZI	-1.016	-1.1	-1.014	-1.039	1.016	1.056
NM_021961	TCF13,TEAD1,TEF1	1.096	-1.041	1.052	-1.049	1.015	1.097
NM_018488	TBX4	1.086	1.005	1.095	-1.045	1.015	1.05
NM_012252	TCFEC,TFEC,TFECL	1.004	-1.123	-1.006	-1.009	1.014	1.062
NM_002196	IA1,INSM1	-1.004	1.025	-1.068	-1.048	1.013	1.011
NM_005992	CAFS,CTHM,DGCR,DGS,DORV,TBX1,TBX1C,TGA,VCFS	1.099	1.015	-1.005	1.049	1.012	1.054
NM_032638	GATA2,NFE1B	1.116	-1.215	1.008	-1.057	1.011	1
NM_005269	GLI	1.051	-1.064	-1.05	-1.048	1.01	1.072
NM_016358	IRX4	-1.061	-1.07	-1.088	-1.083	1.009	-1.053
NM_006896	ANTP,HOX1,HOX1A,HOXA7	-1.079	-1.014	-1.041	1.029	1.009	1.01
NM_005593	MYF5	1.11	-1.008	-1.011	1.018	1.008	1.005
NM_004188	GFI1B	1.121	-1.058	1.077	1.051	1.007	1.062
NM_001754	AML1,AMLCR1,CBFA2,PEBP2A2,PEBP2AB,RUNX1,C21ORF96,AML1DELTAN,AML1B	-1.162	-1.189	1.019	-1.062	1.007	-1.035
NM_031439	SOX7	-1.138	-1.101	1.017	-1.009	1.006	1.163
NM_002145	HOX2,HOX2H,HOXB2,K8,HOX2.8	1.046	-1.168	-1.019	-1.02	1.005	1.043
NM_012476	VAX2	1.03	-1.017	1.015	-1.044	1.004	-1.054
NM_005270	GLI2,HGLI2,THP1,THP2	-1.053	1.103	1.074	-1.016	1.004	-1.007
NM_003423	HTF6,KOX27,ZNF39L1,ZNF43,ZNF208,TF6	-1.019	-1.088	1.001	1.025	1.004	1.053
NM_001949	E2F3	1.465	1.081	-1.138	-1.041	1.004	-1.125
NM_182899	CREB5,CREB1,CREBPA	-1.038	-1.188	-1.121	-1.058	1.003	1.006
NM_005982	SIX1	1.051	1.035	-1.042	1.018	1.003	-1.026
NM_004098	EMX2	1.074	-1.034	1.045	1.094	1.003	1.151
NM_002512	NDPKB,NM23B,NM23H2,NME2,PUF	1.003	1.189	1.18	1.154	1.003	1.058
NM_021969	NR0B2,SHP,SHP1	1.053	-1.084	-1.034	1.063	1.002	-1.012
NM_002586	G17,HOX12,PBX2,PBX2MHC	-1.157	-1.329	-1.064	1.02	1.002	-1.143
NM_005068	SIM1	-1.098	-1.041	-1.033	-1.081	1	-1.001
NM_006593	TBR1	-1.075	-1.08	-1.037	-1.082	-1	-1.083
NM_004496	FOXA1,HNF3A,TCF3A,HNF3ALPHA	1.022	-1.118	-1.022	-1.042	-1	1.034
NM_013942	CDHS,HUP2,PAX3,WS1,PAX3A,PAX3B	1.07	1.006	1.052	1.001	-1.001	1.132
NM_002148	HOX4,HOX4D,HOX4E,HOXD10	-1.054	-1.238	-1.023	-1.031	-1.001	1.004
NM_003198	SIII,TCEB3,TCEB3A	-1.009	-1.032	1.013	-1.002	-1.002	1.077
NM_003140	SRY,TDF,TDY,XG	1.001	-1.033	-1.036	-1.042	-1.003	1.006
NM_153675	FOXA2,HNF3B,TCF3B,HNF3BETA	1.038	1.014	1.008	1.055	-1.005	1.027
NM_182918	ERG,EWSERG,TLSERG	-1.014	-1.074	-1.031	1.025	-1.006	1.056
NM_134428	RFX3,HRFX3	1.055	1.077	-1.04	-1.073	-1.006	-1.078
NM_004575	BRN3,BRN3B,POU4F2	1.045	-1.038	1.038	1.07	-1.006	1.129
NM_021926	ALX4,FPP,PFM,PFM1,PFM2	-1.062	-1.082	-1.063	-1.022	-1.007	-1.017
NM_000280	AN,AN2,D11S812E,MGDA,PAX6,WAGR,ANIRIDIA	1.089	-1.133	-1.07	-1.055	-1.007	-1.005
NM_002517	NPAS1	-1.133	-1.775	-1.167	-1.02	-1.008	-1.199
NM_006161	AKA,MATH4C,NEUROD3,NEUROG1,NGN1	-1.089	-1.107	-1.046	1.012	-1.009	1.007
NM_201441	EFTR2,HRTEF1B,RTEF1,TCF13L1,TEAD4,TEF3,TEFR1	-1.058	1.002	1.011	-1.009	-1.01	1.016
NM_183404	CP107,P107,PRB1,RBL1	1.065	1.026	-1.028	-1.02	-1.01	1.067
NM_005169	ARIX,CFEOM2,FEOM2,NCAM2,PHOX2A,PMX2A	-1.033	-1.069	-1.032	-1.05	-1.01	1.024
NM_031918	BTEB4,DRRF,KLF16,NSLP2	-1.017	-1.017	1.012	-1.007	-1.011	1
NM_005634	MRGH,SOX3,SOXB	-1.011	-1.052	-1.074	-1.031	-1.012	1.001
NM_002315	LMO1,RBTN1,RHOM1,TTG1	1.028	1.085	-1.016	1.016	-1.014	1.023
NM_024016	HOX2,HOX2D,HOXB8	-1.063	-1.095	1.011	-1.114	-1.015	1.044
NM_003206	TCF21,POD1	-1.016	-1.002	-1.032	1.013	-1.015	1.031
NM_001422	ELF5	-1.009	-1.033	-1.059	-1.02	-1.015	1.075
NM_000659	AIRE,APECED,APS1,APSI,PGA1	1.029	-1.09	-1.006	-1.059	-1.015	1.078
NM_004559	BP8,CSDB,DBPB,MDRNF1,NSEP1,YB1,YBX1,NFYA,UNKNOWN	1.053	1.153	1.065	1.004	-1.016	-1.07
NM_002500	BETA2,BHF1,NEUROD,NEUROD1,NIDDM	1.147	-1.035	1.077	1.036	-1.016	1.081
NM_001421	ELF4,ELFR,MEF	-1.146	-1.126	-1.137	-1.176	-1.016	1.416
NM_201595	GTF2A1,TF2A1,TFIIA,TFIIAALPHA	1.3	1.196	1.15	-1.184	-1.017	-1.151
NM_014212	HOX3H,HOXC11	-1.035	-1.199	-1.054	-1.048	-1.017	-1
NM_005595	NFIA,NFIL	-1.079	-1.166	-1.07	-1.072	-1.017	1.108
NM_139045	BAF190,HBRM,HSNF2A,SMARCA2,SNF2L2,SNF2LA,STH1P	1.015	1.219	1.192	1.097	-1.018	-1.294
NM_005649	EZNF,HKL1,KID1,TCF17,ZNF354A	1.022	-1.072	-1.052	1.041	-1.018	-1.001
NM_005526	HSF1,TCF5	1.124	1.27	1.15	1.01	-1.018	-1.035
NM_005427	TP73,HDNP73A,HDNP73B,P73	1.023	-1.01	-1.156	-1.08	-1.018	1.009
NM_005421	TAL2	1.128	1.065	1.011	-1.056	-1.018	1.01
NM_001451	FKHL5,FOXF1,FREAC1	1.115	-1.096	-1.05	1.046	-1.018	1.034
NM_002144	HOX2,HOX2I,HOXB1	-1.03	-1.222	-1.055	-1.017	-1.019	-1.006
NM_022454	SOX17	-1.04	-1.084	-1.041	-1.073	-1.02	-1.017
NM_006074	GPSTAF50,RNF94,STAF50,TRIM22	-1.346	-1.274	-1.116	1.371	-1.022	-1.005
NM_017420	SIX4,AREC3	-1.079	-1.124	-1.093	-1.106	-1.023	-1.007
NM_006147	IRF6,LPS,PIT,PPS,VWS	-1.085	-1.117	-1.042	-1.07	-1.024	-1.012
NM_006982	CART1	1.054	1.036	1.088	1.095	-1.025	1.092
NM_003074	BAF155,CRACC1,RSC8,SMARCC1,SRG3,SWI3	1.096	1.227	1.026	-1.166	-1.026	-1.38
NM_001276	CHI3L1,GP39,HCGP39,HCGP3P,YKL40	-1.022	-1.115	-1.101	1.007	-1.026	-1.014
NM_007348	ATF6	1.21	1.073	-1.06	-1.287	-1.03	-1.075
NM_022363	LHX5	-1.062	-1.093	-1.127	-1.098	-1.031	-1.019
NM_021809	TGIF2	-1.145	-1.17	-1.54	-1.556	-1.032	-1.043
NM_173159	NPAS3,NPAS3V,MOP6	-1.039	-1.044	-1.029	-1.027	-1.033	1.058
NM_172337	OTX2	-1.02	-1.044	-1.012	-1.057	-1.033	1.012
NM_000546	P53,TP53,TRP53	-1.127	-1.234	-1.187	-1.125	-1.033	-1.137
NM_005643	TAF11,TAF2I,TAFII28	-1.032	1.037	1.167	1.099	-1.034	1.117
NM_003412	ZIC,ZIC1,ZNF201	-1.059	1.002	1.058	-1.061	-1.037	-1.019
NM_003429	HPF4,HTF1,ZNF85,ZFS1,PF4,TF1	-1.018	-1.204	1.098	-1.035	-1.038	-1.012
NM_003189	SCL,TAL1,TCL5	-1.016	1.006	-1.004	-1.05	-1.038	1.03
NM_001991	EZH1	-1.006	-1.056	-1.064	-1.04	-1.039	1.004
NM_016264	GIOT2,KOX7,ZNF44,ZNF58,ZNF58WITHDRAWN	-1.14	-1.136	-1.042	-1.085	-1.04	1.029
NM_018419	SOX18,SOX8	-1.028	-1.221	1.008	-1.023	-1.042	-1.03
NM_203289	OCT3,OCT4,OTF3,OTF4,POU5F1	1.043	-1.195	-1.134	-1.105	-1.044	-1.024
NM_002052	GATA4	-1.035	-1.096	1.068	-1.104	-1.044	-1.05
NM_005257	GATA6	-1.008	-1.152	1.055	1.026	-1.045	1.146
NM_005029	PITX3,PTX3	-1.055	-1.073	-1.129	-1.027	-1.045	-1.072
NM_001638	APOF,ISGF3,P113,STAT113,STAT2	-1.075	-1.176	-1.197	-1.066	-1.046	1.015
NM_005360	MAF,CMAF,AA1	-1.091	-1.176	-1.12	-1.043	-1.048	-1.068
NM_003425	ZNF45	1.041	1.34	1.194	1.247	-1.048	-1.079
NM_002466	BMYB,MYBL2	1.08	-1.006	-1.095	-1.209	-1.05	-1.056
NM_001965	EGR4,NGFIC,PAT133	-1.129	-1.154	-1.008	-1.086	-1.053	1.006
NM_145102	ZFP95	-1.109	-1.041	-1.029	1.014	-1.054	1.005
NM_021025	HOX11L2,RNX,TLX3	-1.05	-1.053	-1.071	1.007	-1.056	1.123
NM_003222	AP2GAMMA,ERF1,TFAP2C	1.03	1.058	-1.005	-1.014	-1.056	1.107
NM_002147	HOX2,HOX2A,HOXB5,HU1,HOX2.1	-1.157	-1.097	-1.08	-1.064	-1.057	-1.058
NM_005194	C,CEBPB,CRP2,IL6DBP,LAP,NFIL6,TCF5	-1.167	-1.265	-1.14	-1.285	-1.058	1.535
NM_001934	BP1,DLX4,DLX7,DLX8,DLX9	-1.056	-1.159	-1.156	-1.146	-1.058	-1.011
NM_001516	BTF2,GTF2H3,TFIIH	-1.305	-1.182	-1.067	1.141	-1.059	1.009
NM_001880	ATF2,CREBP1,HB16,TREB7	1.17	1.152	1.027	1.001	-1.06	-1.099
NM_014938	MIR,MONDOA	-1.048	-1.104	-1.018	1.011	-1.061	1.037
NM_005456	IB1,JIP1,MAPK8IP1,PRKM8IP	1.063	-1.209	-1.103	-1.032	-1.061	1.098
NM_002199	IRF2	1.575	1.299	1.092	1.184	-1.061	-1.049
NM_003083	PTFDELTA,SNAP45,SNAPC2	1.063	-1.015	-1.068	-1.047	-1.064	-1.121
NM_001537	HSBP1	-1.102	-1.207	-1	-1.103	-1.065	-1.105
NM_197976	PKNOX1	1.094	1.099	-1.109	-1.125	-1.068	1.03
NM_007374	OPTX2,SIX6,SIX9,SIX9GENE	-1.126	-1.248	-1.265	-1.157	-1.07	-1.168
NM_003181	T	-1.063	-1.07	-1.075	-1.053	-1.07	-1.087
NM_002920	RFX4	1.059	-1.14	-1.031	-1.073	-1.073	-1.098
NM_002920	RFX4	1.059	-1.14	-1.031	-1.073	-1.073	-1.098
NM_014079	KLF15	-1.097	1.083	1.124	-1.026	-1.075	-1.037
NM_006397	JUNB,RNASEH2A,RNASEHI,RNHIA,RNHL	-1.274	-1.092	1.009	-1.042	-1.08	1.026
NM_003082	PTFGAMMA,SNAP43,SNAPC1	-1.07	-1.09	-1.126	-1.17	-1.08	-1.083
NM_004898	CLOCK	-1.267	-1.506	-1.544	-1.52	-1.081	-1.18
NM_003893	CLIM2,LDB1,NLI	-1.045	-1.115	-1.116	-1.086	-1.082	1.029
NM_003250	AR7,EAR7,ERBA,ERBA1,NR1A1,THRA,THRA1,THRA2,THRA3,CERBA1	-1.039	-1.058	-1.058	-1.082	-1.084	1.046
NM_005597	CTF,CTF5,NFI,NFIC,NF1C	1.126	1.106	-1.068	-1.071	-1.087	1.04
NM_021705	CBFA,CBFB,HAP2,NFYA	-1.046	1.119	-1.044	1.14	-1.088	-1.133
NM_000125	ER,ERA,ESR,ESR1,ESRA,NR3A1,ESTROGENRECEPTORRELATEDPROTEIN	-1.254	-1.607	-1.068	-1.024	-1.088	-1.011
NM_001987	ETV6,TEL	-1.076	-1.068	1.029	-1.193	-1.089	-1.038
NM_000400	EM9,ERCC2,MAG,XPD	-1.172	-1.486	-1.097	1.145	-1.091	-1.286
NM_005341	HKR3	-1.092	-1.01	-1.011	1.037	-1.092	1.082
NM_014223	CBFC,H1TF2A,HAP5,HSM,NFYC,HISTONEH1TRANSCRIPTIONFACTORLARGESUBUNIT2A,HCBFC	1.085	1.086	-1.158	-1.215	-1.094	1.124
NM_021005	ARP1,COUPTFB,COUPTFII,NR2F2,SVP40,TFCOUP2	-1.023	-1.173	-1.106	-1.126	-1.096	-1.071
NM_007111	DP1,DRTF1,TFDP1	1.015	1.239	-1.016	-1.018	-1.097	1.115
NM_001799	CAK1,CDK7,CDKN7,P39MO15,STK1,HUM015,MO15	1.362	1.052	-1.338	-1.31	-1.097	-1.134
NM_004380	CBP,CREBBP,RSTS,RTS	1.134	1.058	-1.141	-1.009	-1.098	-1.136
NM_001881	CREM,ICER,ICER1	1.163	1.097	-1.03	-1.2	-1.098	-1.086
NM_003902	FBP,FUBP,FUBP1	1.601	1.445	1.031	-1.015	-1.099	-1.157
NM_006312	CTG26,NCOR2,SMRT,SMRTE,TNRC14,TRAC1,T3RECEPTORASSOCIATINGCOFACTOR1	1.135	1.046	-1.458	-1.271	-1.102	1.156
NM_003431	ZNF124	1.051	1.045	-1.072	1.508	-1.102	-1.074
NM_006195	PBX3	1.505	1.144	-1.005	-1.052	-1.103	-1.028
NM_005924	GAX,MEOX2,MOX2	1.14	-1.053	-1.051	-1.069	-1.103	-1.021
NM_006194	PAX9	1.017	-1.07	-1.057	-1.038	-1.104	-1.112
NM_005585	MADH6,MADH7,SMAD6	1.066	1.57	1.641	1.234	-1.106	1.041
NM_003194	GTF2D,GTF2D1,SCA17,TBP,TFIID,IFIID	1.047	-1.008	-1.15	-1.002	-1.108	1.195
NM_005604	BRN2,OCT7,OTF7,POU3F2,POUF3	-1.068	-1.102	-1.106	-1.074	-1.112	1.008
NM_003403	DELTA,NFE1,UCRBP,YINYANG1,YY1	1.18	1.136	1.083	-1.017	-1.112	-1.077
NM_005903	JV51,MADH5,SMAD5	-1.133	1.078	1.081	1.12	-1.113	-1.314
NM_006917	NR2B3,RXRC,RXRG	-1.028	-1.032	-1.065	-1.112	-1.114	-1.097
NM_015409	CAGH32,EP400,P400,TNRC12	-1.843	-1.875	-1.499	-1.159	-1.116	-1.176
NM_207291	USF2,UPSTREAMSTIMULATORYFACTOR	1.074	1.029	-1.055	-1.052	-1.117	-1.074
NM_021795	ELK4,SAP1	1.059	-1.052	-1.107	-1.222	-1.12	-1.069
NM_002955	FINB,LZ321,RREB1	-1	-1.221	-1.138	-1.089	-1.12	-1.019
NM_003442	PHZ1,SBF,STAF,ZNF143	1.132	1.481	1.033	1.095	-1.121	-1.14
NM_004964	HD1,HDAC1,RPD3,RPD3L1	-1.073	-1.007	-1.039	-1.016	-1.122	-1.028
NM_017409	HOX3I,HOXC10	-1.039	-1.058	-1.007	-1.096	-1.123	-1.023
NM_001923	DDB1,DDBA,UVDDB1,XAP1,XPCE,XPEBF	-1.025	1.064	-1.066	-1.106	-1.124	-1.026
NM_032051	DJ400N23,MAZR,PATZ,RIAZ,ZBTB19,ZNF278,ZSG	-1.014	-1.028	1.032	-1.032	-1.128	1.161
NM_004091	E2F2	1.142	1.215	-1.12	-1.345	-1.13	1.074
NM_005760	CBF2,CEBPZ,HSPCBF,CBF,CEBP	1.019	-1.04	-1.336	-1.504	-1.132	-1.067
NM_005011	NRF1	1.105	-1.131	-1.162	-1.292	-1.136	-1.026
NM_017521	FEV,HSRNAFEV,PET1	-1.007	-1	-1.02	-1.132	-1.139	-1.053
NM_005938	AFX,AFX1,FOXO4,MLLT7	-1.029	1.137	-1.029	-1.103	-1.141	-1.203
NM_139353	SL1,TAF1C,TAFI110,TAFI95	-1.461	-2.409	-1.752	-1.12	-1.142	-1.064
NM_018660	HDBP2,PBF,PRF1,ZNF395,SI8	-1.092	1.036	-1.055	-1.032	-1.147	-1.129
NM_002095	FE,GTF2E2,TF2E2,TFIIEB,GENERALTRANSCRIPTIONFACTORIIE34KDASUBUNIT,TFIIE34KDASUBUNIT,TFIIEBETA	-1.034	1.23	1.011	-1.172	-1.147	1.057
NM_000376	VDR,HL60VDR	-1.189	-1.074	-1.179	-1.267	-1.153	-1.037
NM_003427	D6S229E,ZFP523,ZNF523,ZNF76	-1.553	-1.313	-1.558	-1.266	-1.154	-1.098
NM_145116	MAX	-1.139	-1.203	-1.052	-1.02	-1.157	-1.054
NM_005933	ALL1,CXXC7,HRX,HTRX1,MLL,TRX1,HCDCREL	1.026	1.041	1.009	1.03	-1.164	-1.002
NM_006354	ADA3,HADA3,TADA3L	-1.144	-1.129	-1.039	-1.098	-1.166	-1.214
NM_001938	DR1,NC2,NC2BETA	1.544	1.653	1.173	-1.239	-1.167	-1.517
NM_032682	FOXP1,QRF1,HFKHLB	-1.146	-1.024	-1.114	-1.143	-1.172	-1.1
NM_080649	APE,APE1,APEN,APEX,APEX1,APX,HAP1,REF1,HAP1H	-1.42	-1.009	-1.036	-1.044	-1.173	1.142
NM_014571	HEYL	-1.358	-1.144	-1.133	-1.025	-1.175	-1.027
NM_002015	FKH1,FKHR,FOXO1,FOXO1A	1.116	1.215	1.009	-1.138	-1.175	-1.236
NM_005241	EVI1,MDS1EVI1,PRDM3	-1.122	-1.082	-1.182	-1.106	-1.178	1.103
NM_004688	NMI	-1.325	-1.007	1.01	-1.042	-1.179	-1.317
NM_005225	E2F1,RBBP3,RBP3,TRANSCRIPTIONFACTORE2FLIKEPROTEIN	1.157	1.205	-1.177	-1.382	-1.18	-1.172
NM_003072	BAF190,BRG1,HSNF2B,SMARCA4,SNF2BETA,SNF2L4,SNF2LB	-1.2	-1.299	-1.279	-1.224	-1.182	-1.041
NM_015558	CREST,SS18L1	1.075	-1.445	-1.416	-1.157	-1.187	-1.292
NM_013992	PAX8,PAX	-1.444	-1.253	-1.174	-1.046	-1.188	-1.235
NM_001239	CAK,CCNH,P34,P37	-1.229	-1.201	-1.352	-1.213	-1.188	-1.027
NM_005080	TREB5,XBP1,XBP2	-2.325	-1.682	-1.47	-1.524	-1.19	-1.137
NM_013261	LEM6,PGC1,PGC1A,PPARGC1,PPARGC1A	1.101	-1.303	-1.341	-1.258	-1.192	-1.138
NM_024007	COE1,EBF,EBF1,O,OLF1	-1.143	-1.189	-1.105	-1.119	-1.195	-1.077
NM_004852	OC2,ONECUT2	-1.07	-1.142	-1.232	-1.312	-1.208	1.157
NM_138473	SP1	-1.094	1.05	-1.048	-1.19	-1.216	-1.003
NM_003297	NR2C1,TR2,TR211	1.124	-1.119	-1.429	-1.147	-1.218	-1.223
NM_005657	P202,TP53BP1	-1.038	1.009	-1.128	-1.149	-1.231	1.018
NM_005234	EAR2,ERBAL2,NR2F6	-1.206	-1.146	-1.113	-1.076	-1.232	-1.035
NM_003450	ZNF174	-1.037	1.106	1.051	1.09	-1.232	-1.01
NM_003418	CNBP,CNBP1,DM2,PROMM,ZNF9	-1.029	-1.021	-1.248	-1.152	-1.236	-1.079
NM_005654	COUPTFI,EAR3,ERBAL3,NR2F1,NR2F2,SVP44,TCFCOUP1,TFCOUP1	-1.091	-1.141	-1.212	-1.175	-1.243	1.038
NM_018416	FOXJ2	1.208	1.212	1.005	-1.177	-1.249	-1.164
NM_006884	OG12,OG12X,OGI2X,SHOT,SHOX2	-1.079	-1.167	-1.195	-1.113	-1.252	-1.006
NM_002017	EWSR2,FLI1,SIC1,EWSFLI1,HUMFLI1	1.177	1.246	-1.092	-1.247	-1.254	-1.421
NM_021141	KARP1,KU80,KU86,NFIV,XRCC5,G22P1	-1.052	-1.049	-1.158	-1.208	-1.258	-1.127
NM_012448	STAT5B	-1.168	-1.551	-1.37	-1.36	-1.258	1.048
NM_004474	FKHL17,FOXD2,FREAC9	1.307	1.073	-1.202	-1.432	-1.259	-1.042
NM_005596	NFIB,NFIB2,NFIB3,NFIRED,HMGIC	-1.2	-1.156	-1.229	-1.234	-1.262	-1.098
NM_003120	OF,PU,SPI1	-1.127	-1.321	-1.405	-1.421	-1.262	1.039
NM_001571	IRF3	-1.156	-1.205	-1.388	-1.487	-1.264	1.058
NM_002096	BTF4,GTF2F1,RAP74,TF2F1,TFIIF	1.132	-1.151	-1.264	-1.307	-1.275	1.12
NM_001452	FKHL6,FOXF2,FREAC2	-1.078	-1.127	-1.43	-1.557	-1.277	1.267
NM_003107	SOX4	-1.06	-1.2	-1.498	-1.648	-1.28	-1.566
NM_004739	MTA1L1,MTA2,PID	-1.004	-1.323	-1.36	-1.356	-1.284	-1.111
NM_003200	E2A,ITF1,TCF3	1.274	-1.489	-1.429	-1.314	-1.288	-1.156
NM_002163	ICSBP,ICSBP1,IRF8	-2.79	-1.57	-1.271	-1.703	-1.3	-1.14
NM_006735	HOXA2	-1.552	-1.428	-1.342	-1.023	-1.301	-1.236
NM_020062	GEF,HDBP1,SLC2A4RG	-1.219	-1.321	-1.288	-1.159	-1.303	-1.289
NM_014517	LBP1A,LBP1B,UBP1,LBP1	1.306	1.085	-1.311	-1.239	-1.308	-1.086
NM_199160	LHX6,HLHX6.1A,HLHX6.1B	-1.528	-1.473	-1.591	-1.685	-1.313	-1.043
NM_006166	CBFA,CBFB,HAP3,NFYB	-1.591	-1.48	-1.307	-1.293	-1.314	-1.074
NM_018337	EZF2,ZNF444	-1.18	-1.2	-1.135	-1.053	-1.321	-1.101
NM_006897	HOX3,HOX3B,HOXC9	-1.339	-1.235	-1.321	-1.144	-1.321	1.006
NM_003216	TEF	-1.557	-1.285	-1.089	-1.025	-1.329	-1.132
NM_004506	HSF2,HEATSHOCKFACTOR2	-1.245	-1.13	-1.351	-1.298	-1.349	-1.334
NM_003707	ECP54,NMP238,RUVBL1,TIP49	-1.541	-1.516	-1.575	-1.473	-1.349	1.145
NM_001770	B4,CD19	-1.147	-1.221	-1.423	-1.362	-1.353	-1.065
NM_002129	HMGB2,HMG2,HUMHMG2B	1.096	-1.198	-1.446	-1.293	-1.356	-1.143
NM_004451	ERR1,ERRA,ERRALPHA,ESRL1,ESRRA,NR3B1,HERRA	-1.131	1.017	-1.563	-1.531	-1.36	1.037
NM_005574	LMO2,RBTN2,RBTNL1,RHOM2,TTG2,TTG2A	1.601	1.105	-1.213	-1.324	-1.362	-1.016
NM_002918	RFX1,RFX	-1.1	-1.395	-1.635	-1.292	-1.371	-1.068
NM_001805	C,CEBPE,CRP1	-1.14	-1.082	-1.135	-1.133	-1.384	1.128
NM_001430	EPAS1,HIF2A,MOP2	1.569	-1.142	-1.549	-1.878	-1.384	3.523
NM_001469	D22S671,D22S731,G22P1,KU70,ML8,TLAA,KUAUTOANTIGENP70SUBUNIT	-1.005	1.093	-1.268	-1.377	-1.388	-1.18
NM_003883	HD3,HDAC3,RPD3,RPD32,HRPD32A	-1.095	-1.262	-1.339	-1.172	-1.404	-1.262
NM_006761	KCIP1,MDCR,MDS,YWHAE	1.134	-1.159	-1.281	-1.707	-1.407	-1.316
NM_005523	HOX1,HOX1I,HOXA11	1.188	1.087	-1.098	-1.155	-1.413	1.041
NM_013388	PREB,SEC12	-1.632	-1.292	-1.222	-1.435	-1.414	-1.133
NM_003434	ZNF133	-1.543	-1.179	-1.018	1.047	-1.418	-1.195
NM_006565	CTCF	-1.128	-1.039	-1.202	-1.328	-1.423	-1.131
NM_005583	LYL1	-1.122	1.129	-1.018	-1.164	-1.441	1.118
NM_000107	DDB2	-1.277	-1.374	-1.398	-1.388	-1.444	-1.256
NM_003185	TAF2C,TAF2C1,TAF4,TAF4A,TAFII130,TAFII135,HTAFII130	1.11	1.012	-1.166	-1.107	-1.453	-1.147
NM_001350	BING2,DAP6,DAXX,HDAXX	-1.39	-1.347	-1.793	-1.634	-1.459	-1.114
NM_022658	HOX3,HOX3A,HOXC8	-1.418	-1.619	-1.428	-1.245	-1.461	-1.024
NM_007144	MEL18,RNF110,ZNF144	-1.561	-1.972	-1.456	-1.326	-1.478	-1.217
NM_002359	MAFG,MAF	1.354	-1.077	-1.528	-1.478	-1.479	-1.352
NM_007222	ZHX1	1.2	-1.137	-1.476	-1.566	-1.485	-1.142
NM_005997	TCFL1,YL1	-1.555	-1.214	-1.364	-1.346	-1.501	-1.098
NM_006706	CA150,TAF2S,TCERG1	-1.187	-1.175	-1.365	-1.379	-1.509	-1.288
NM_003420	HF,HF10,ZNF35	1.178	1.12	-1.362	-1.373	-1.516	-1.236
NM_021964	BERF1,BFCOL1,HTBETA,PHZ52,ZBP89,ZFP148,ZNF148	-1.021	-1.217	-1.368	-1.282	-1.523	-1.316
NM_002729	HEX,HHEX,HMPH,HOX11LPEN,PRH,PRHX,HUPROBOX	1.429	1.241	-1.173	-1.407	-1.526	-1.4
NM_007192	CDC68,FACT,FACTP140,SPT16,SUPT16H	-1.017	-1.149	-1.609	-1.575	-1.549	1.01
NM_001527	HDAC2,RPD3,YAF1	-1.119	-1.233	-1.511	-1.565	-1.56	-1.544
NM_005513	FE,GTF2E1,TFIIEA,GENERALTRANSCRIPTIONFACTORIIE56KDASUBUNIT,TFIIE56KDASUBUNIT,TFIIEALPHA	1.056	1.413	-1.177	-1.177	-1.567	-1.133
NM_017882	CLN6	-1.099	-1.261	-1.541	-1.416	-1.57	1.114
NM_003298	HTAK1,NR2C2,TAK1,TR2R1,TR4	1.165	1.089	-1.42	-2.308	-1.576	-1.694
NM_021078	GCN5L2,GCN5	-1.456	-1.41	-1.482	-1.488	-1.58	1.197
NM_006284	TAF10,TAF2A,TAF2H,TAFII30	-1.132	-1.49	-1.403	-1.334	-1.58	-1.085
NM_002097	AP2,GTF3A,TFIIIA,HTFIIIA	-1.266	-1.28	-1.372	-1.532	-1.581	-1.023
NM_003416	HF,KOX4,ZNF7,COMMD5,HCARG,HT002,ZF30	-1.393	-1.103	-1.263	-1.085	-1.59	-1.261
NM_005224	ARID3A,BRIGHT,DRIL1,E2FBP1	-1.193	-1.338	-1.566	-1.545	-1.597	1.019
NM_014520	MYBBP1A,P160,PAP2	-1.456	-1.593	-1.924	-1.696	-1.603	-1.039
NM_003146	FACT,SSRP1,T160	-1.197	-1.149	-1.512	-1.694	-1.611	-1.184
NM_002697	OCT1,OTF1,POU2F1,OCT1B	-1.033	-1.201	-1.551	-1.692	-1.644	-1.11
NM_017999	RNF31,ZIBRA	-3.042	-1.846	-1.892	-1.679	-1.678	-1.332
NM_020831	AMKL,BSAC,MAL,MKL1	-1.158	-1.194	-1.563	-1.305	-1.779	-1.533
NM_001261	C2K,CDC2L4,CDK9,PITALRE,TAK	-2.475	-1.494	-1.494	-1.465	-1.785	-1.153
NM_014795	SIP1,SMADIP1,ZFHX1B	-2.124	-2.291	-2.64	-2.449	-1.803	-1.175
NM_004289	NFE2L3,NRF3	-1.965	-1.443	-2.015	-2.001	-1.853	-1.325
NM_006237	BRN3A,POU4F1,RDC1,OTF1	-1.999	-1.666	-1.389	-1.503	-1.862	-1.264
NM_003204	LCRF1,NFE2L1,NRF1,TCF11,HBZ17	1.124	-1.094	-1.894	-1.667	-1.88	-1.109
NM_001806	CEBPG,GPE1BP,IG	-1.461	-1.459	-1.542	-1.702	-1.89	-1.113
NM_002158	HTLF	1.29	1.226	-1.334	-1.541	-1.931	-1.255
NM_014562	OTX1	-1.315	-1.148	-1.074	-1.142	-1.946	-1.13
NM_017544	NRF,ITBA4	-1.325	-1.198	-1.457	-1.624	-1.956	-1.161
NM_000616	CD4,CD4RECEPTOR	-1.252	-1.705	-2.085	-1.998	-1.979	-1.27
NM_001189	BAPX1,NKX3,NKX32,NKX3B	-1.571	-1.575	-1.446	-1.395	-1.98	-1.284
NM_002398	MEIS1	-1.293	-1.297	-1.645	-1.517	-1.998	-1.112
NM_014233	NOR90,UBF,UBTF	-1.524	-1.29	-1.85	-1.808	-2.037	-1.101
NM_003223	TFAP4,AP4	-1.252	-1.221	-1.601	-2.111	-2.045	1.082
NM_001352	DBP	-2.322	-1.83	-1.74	-1.541	-2.113	-1.192
NM_019102	HOX1,HOX1C,HOXA5	-1.143	-1.565	-1.527	-1.493	-2.126	-1.042
NM_153715	HOX1,HOX1H,HOXA10,PL	-1.248	-1.277	-1.435	-1.344	-2.154	-1.385
NM_006163	NFE2,P45,NUCLEARFACTORERYTHROID2ISOFORMF,TRANSCRIPTIONFACTORFNFE2	-2.375	-2.635	-2.495	-2.348	-2.319	1.543
NM_004176	SREBF1,SREBP1	-3.448	-4.253	-3.423	-1.847	-2.343	-1.145
NM_005077	ESG,ESG1,GRG1,TLE1	-1.86	-1.575	-1.823	-1.838	-2.474	-1.152
NM_005263	GFI1	-2.515	-1.992	-2.724	-2.9	-2.666	-1.368
NM_004364	C,CEBP,CEBPA	-1.091	-1.104	-1.708	-2.172	-2.691	1.222
NM_006914	BA133M9,NR1F2,RORB,RORBETA,RZRB	-2.789	-2.923	-2.621	-2.605	-2.744	-1.592
NM_005853	IRX5	-1.999	-2.327	-3	-2.744	-2.94	-1.589
NM_004599	SREBF2	-1.511	-2.572	-3.218	-3.059	-2.945	-1.271
NM_005375	MYB,CMYB,EFG	-2.011	-1.824	-1.865	-1.723	-3.933	-1.494
