# Supplementary material for: Identification of novel transcriptional regulators involved in macrophage differentiation and activation in U937 cells
Source: BMC Immunol. 2009 Apr 2;10:18. doi: 10.1186/1471-2172-10-18 (PMC2674038; doi:10.1186/1471-2172-10-18)
Supplement: Additional file 4 — List of primers. Shown are sequences of 61 primer sets used for real time PCR. [file 1471-2172-10-18-S4.xls]

## Sheet: Sheet1
Additional file 4
List of primers for real time PCR
Gene
symbol	Forward (5' - 3')	Reverse (5' - 3')
CCL3	TGCTCAGAATCATGCAGGTC	GGGAGGTGTAGCTGAAGCAG
TNFa	TAGGCTGTTCCCATGTAGCC	CAGAGGCTCAGCAATGAGTG
IFNB1	CATTACCTGAAGGCCAAGGA	CAATTGTCCAGTCCCAGAGG
IL8	CAGGAATTGAATGGGTTTGC	AGCAGACTAGGGTTGCCAGA
IL1A	GCCTCAAGATGAAGGCAAAG	GATGCCTGGTCACACTCAGA
IL1B	GTCATTCGCTCCCACATTCT	ACTTCTTGCCCCCTTTGAAT
CCL20	GTGGCTTTTCTGGAATGGAA	CAAGTCCAGTGAGGCACAAA
IL6	ATGCAATAACCACCCCTGAC	AAAGCTGCGCAGAATGAGAT
IP10	CTCACCTTTCCCATCTTCCA	GGCAGTGGAAGTCCATGAAG
CXCL2	GAGGCTGAGGAATCCAAGAA	TGTTGACCACACACTGTGAAA
CCL4	AGCAAGCAAGTCTGTGCTGA	CAGGTGACCTTCCCTGAAGA
CD83	CAGGTCCACGGTCTGTTCTT	TAAGGGAAAGCCAACAATGG
CD69	GCAACCTTTGGATGCACTTT	ATGCATGAAGGGCTCTCACT
CD11b	AAGATGCCCACTGAGGAATG	TCTGGAAAGGGAGACTTTTCAC
CD14	AGCCTAGACCTCAGCCACAA	CTTGGCTGGCAGTCCTTTAG
MMP7	CGGATGGTAGCAGTCTAGGG	TGGGGATCTCCATTTCCATA
PLAU	ATTCTGCAGCATGACCTGTG	ACCCAGTGAGGATTGGATGA
NCF1	CCCAGCCAGCACTATGTGTA	CCTGCCTCAATAGGGAACAT
SGK	CTGGGCTGTGATGACGAATA	ACGACGGTTCACACAGCATA
p21	TTAGCAGCGGAACAAGGAGT	GCCGAGAGAAAACAGTCCAG
A2M	TCACGGTTCTGCAAGATGTC	GCCTTGTGGTCTTCAAGCAT
MMP9	GAGTTCCCGGAGTGAGTTGA	GTGGGGATTTACATGGCACT
LAMB3	CACACTCCTTCCCATCCATT	GCTGGAGCTCTAGACCCTTG
MYD88	GGAAAGGACCCAATGTACCA	GGGAAGGAGAGAGGGAGAGA
C3	ATCATCGGGAAGGACACTTG	ACCCAAAGACAACCATGCTC
TLR2	CACAAAAGGCATTCTCTGTCC	GCAACAAGTTTTGGGGAGTG
JAK3	TCCCGTGGCCTGTAGAATAG	GTTGGGAAGATGCGAGAGTC
LL37	ACAAGAGATTTGCCCTGCTG	GGGTAGGGCACACACTAGGA
CD38	AGCTCCTTGACTCCTTGTGG	GGAAAAAGGCTTCCGTCTCT
CTSG	CCAGGGTCTCAAGTTTCCTG	TGTGTCCCCGAGAAGAAGAG
TNFSF13B	TTCCATGGCTTCTCAGCTTT	GTCCCATGGCGTAGGTCTTA
MPO	AGGGCCCACTTGTATCCTCT	CCAGCTCTGCTAACCAGGAC
MEF2A	AGGGCCCCCTACTTGTTTTA	TGCTTTCTTGGTTCCTGCTT
MEF2C	TGGGTGCTAGACAAGAAGGAA	AAGTGACATTTGGGGGTCCT
MEF2D	GCTGGAATGGAGAATCTGGA	GTGGGTGATTGTCAGGTGTG
HLX1	GTTATTAAGGCCCCGGTCAC	CGCTGCTGAAGCTGAAACTA
BRI	GCATTTTCAAGAAGACGGATT	GGTAGCAGGGGCAACTAACA
HDAC5	TCTCGGCTCTGCTCAGTGTA	CTGCACACAGCTCCAGTGTT
H2AV	TTGAAGACTCGCACCACAAG	GAAGCATTACCTGCCAGCTC
Nur77	TCTAGACTGCCAGGGAGACC	CTAACATTTGGGTGGCAAGG
BCL6	GTGCACCATCCCTTTTTGAA	ACACAGCCAAACCCTGTCTC
EGR1	TGTGCAATTGTGAGGGACAT	CAGCTCAGCCCTCTTCCTTA
FOS	CGAGCTGGTGCATTACAGAG	TGAGTCCACACATGGATGCT
ID3	GGTCTTTTCAGAGCGTGGAG	TCAGGGCAACAGAACCTTTC
IRF9	ACACTGGCTGGTGGAGAACT	AGGTCAGGGAAGAGGGAAAG
EGR2	GCATGCAATTGTGTTGGAAG	GCCATACTAAACTCAGGGAGTGA
KLF2	CACGATCCTCCTTGACGAGT	TCTCACAAGGCATCACAAGC
FOXA2	AGGAGGAAAACGGGAAAGAA	CTGCAACAACAGCAATGGAG
HES1	CTTACGGCGGACTCCATGT	AGAGTCCGGAGGGAAGAGAG
KLF4	GATGGGGTCTGTGACTGGAT	CCCCCAACTCACGGATATAA
OCT2	CCTCACCGGAATGTAAGCAT	TCTTGCCAGTCCCTTCTCTC
TCF7L2	CCGCTGCTTTGTTTATGGTT	AGCCACATGGCACAAAATTA
IRF7	TACCATCTACCTGGGCTTCG	TGCTGCTATCCAGGGAAGAC
HDAC7	TGAAGGCAACAGAAGACACTG	CCTGTTTCCACAAGGCATTT
PCAF	CTCACACTGAAAATGCCTCAA	GCAGATCCGGTACAAAGCAC
MEF2B	CTCCAGGCCTCTTCAGAGAA	GCGCGTTTTATTTGTGGATA
MAFB	CCGGATGCATTTTTGAGTTT	CTCGTTTCTGATGCAGGACA
NFIL3	TGCACATGTTGTCTGTTTGG	ATACAGCCTTCGCATGGACT
RB1	GGCATGTTCAAAGCCACATT	GGAGAAGCGCCTCTTTTTCT
GAPDH	GGCCTCCAAGGAGTAAGACC	AGGGGTCTACATGGCAACTG
bActin	CACAGGGGAGGTGATAGCAT	TCAAGTTGGGGGACAAAAAG
